# Supplementary material for: Characterization of quinazolinone calcilytic therapy for autosomal dominant hypocalcemia type 1 (ADH1)
Source: J Biol Chem. 2025 Mar 12;301(4):108404. doi: 10.1016/j.jbc.2025.108404 (PMC12001111; doi:10.1016/j.jbc.2025.108404)
Supplement: NPSP795-CaSR structure [file mmc6.zip]

Archive with 1 entries (1 files):
- NPSP795-CaSR structure_mmc6.pdb
