# Supplementary material for: Characterization of quinazolinone calcilytic therapy for autosomal dominant hypocalcemia type 1 (ADH1)
Source: J Biol Chem. 2025 Mar 12;301(4):108404. doi: 10.1016/j.jbc.2025.108404 (PMC12001111; doi:10.1016/j.jbc.2025.108404)
Supplement: AXT914-CaSR structure [file mmc8.zip › AXT914-CaSR structure_mmc8.pdb]

TITLE     7m3e-TMA-TMB - minimized 914                                          
REMARK   4      COMPLIES WITH FORMAT V. 3.0, 1-DEC-2006                         
REMARK 888                                                                      
REMARK 888 WRITTEN BY MAESTRO (A PRODUCT OF SCHRODINGER, LLC)                   
ATOM      1  N   LYS A 601     191.307 211.247 189.394  1.00 41.23           N1+
ATOM      2  CA  LYS A 601     191.301 210.413 190.585  1.00 41.23           C  
ATOM      3  C   LYS A 601     190.901 211.220 191.815  1.00 41.23           C  
ATOM      4  O   LYS A 601     190.881 212.453 191.803  1.00 41.23           O  
ATOM      5  CB  LYS A 601     192.675 209.778 190.806  1.00 41.23           C  
ATOM      6  CG  LYS A 601     193.030 208.689 189.810  1.00 41.23           C  
ATOM      7  CD  LYS A 601     194.333 208.013 190.188  1.00 41.23           C  
ATOM      8  CE  LYS A 601     194.620 206.825 189.296  1.00 41.23           C  
ATOM      9  NZ  LYS A 601     195.900 206.163 189.656  1.00 41.23           N1+
ATOM     10  H1  LYS A 601     191.551 210.678 188.596  1.00  0.00           H  
ATOM     11  H2  LYS A 601     190.385 211.639 189.265  1.00  0.00           H  
ATOM     12  H3  LYS A 601     191.986 211.985 189.514  1.00  0.00           H  
ATOM     13  HA  LYS A 601     190.535 209.661 190.384  1.00  0.00           H  
ATOM     14  HB3 LYS A 601     192.701 209.303 191.790  1.00  0.00           H  
ATOM     15  HB2 LYS A 601     193.466 210.532 190.827  1.00  0.00           H  
ATOM     16  HG3 LYS A 601     193.109 209.099 188.802  1.00  0.00           H  
ATOM     17  HG2 LYS A 601     192.228 207.948 189.785  1.00  0.00           H  
ATOM     18  HD3 LYS A 601     194.287 207.681 191.227  1.00  0.00           H  
ATOM     19  HD2 LYS A 601     195.149 208.734 190.120  1.00  0.00           H  
ATOM     20  HE3 LYS A 601     194.681 207.143 188.255  1.00  0.00           H  
ATOM     21  HE2 LYS A 601     193.811 206.113 189.355  1.00  0.00           H  
ATOM     22  HZ1 LYS A 601     196.668 206.811 189.556  1.00  0.00           H  
ATOM     23  HZ2 LYS A 601     195.855 205.839 190.612  1.00  0.00           H  
ATOM     24  HZ3 LYS A 601     196.050 205.369 189.049  1.00  0.00           H  
ATOM     25  N   GLU A 602     190.585 210.500 192.887  1.00 46.23           N  
ATOM     26  CA  GLU A 602     190.172 211.088 194.153  1.00 46.23           C  
ATOM     27  C   GLU A 602     191.303 210.954 195.161  1.00 46.23           C  
ATOM     28  O   GLU A 602     191.837 209.859 195.355  1.00 46.23           O  
ATOM     29  CB  GLU A 602     188.917 210.403 194.694  1.00 46.23           C  
ATOM     30  CG  GLU A 602     187.731 210.429 193.753  1.00 46.23           C  
ATOM     31  CD  GLU A 602     186.662 209.432 194.153  1.00 46.23           C  
ATOM     32  OE1 GLU A 602     186.041 208.830 193.253  1.00 46.23           O  
ATOM     33  OE2 GLU A 602     186.448 209.247 195.369  1.00 46.23           O1-
ATOM     34  H   GLU A 602     190.609 209.489 192.853  1.00  0.00           H  
ATOM     35  HA  GLU A 602     189.930 212.147 194.036  1.00  0.00           H  
ATOM     36  HB3 GLU A 602     188.637 210.869 195.641  1.00  0.00           H  
ATOM     37  HB2 GLU A 602     189.168 209.369 194.932  1.00  0.00           H  
ATOM     38  HG3 GLU A 602     188.039 210.206 192.731  1.00  0.00           H  
ATOM     39  HG2 GLU A 602     187.294 211.428 193.730  1.00  0.00           H  
ATOM     40  N   ILE A 603     191.655 212.059 195.808  1.00 42.64           N  
ATOM     41  CA  ILE A 603     192.737 212.093 196.785  1.00 42.64           C  
ATOM     42  C   ILE A 603     192.124 212.014 198.175  1.00 42.64           C  
ATOM     43  O   ILE A 603     191.238 212.808 198.514  1.00 42.64           O  
ATOM     44  CB  ILE A 603     193.585 213.362 196.619  1.00 42.64           C  
ATOM     45  CG1 ILE A 603     194.251 213.372 195.245  1.00 42.64           C  
ATOM     46  CG2 ILE A 603     194.647 213.434 197.690  1.00 42.64           C  
ATOM     47  CD1 ILE A 603     194.892 214.692 194.893  1.00 42.64           C  
ATOM     48  H   ILE A 603     191.166 212.927 195.644  1.00  0.00           H  
ATOM     49  HA  ILE A 603     193.405 211.245 196.639  1.00  0.00           H  
ATOM     50  HB  ILE A 603     192.937 214.236 196.708  1.00  0.00           H  
ATOM     51 HG13 ILE A 603     193.530 213.147 194.459  1.00  0.00           H  
ATOM     52 HG12 ILE A 603     194.999 212.581 195.188  1.00  0.00           H  
ATOM     53 HG21 ILE A 603     195.261 214.327 197.580  1.00  0.00           H  
ATOM     54 HG22 ILE A 603     194.228 213.481 198.690  1.00  0.00           H  
ATOM     55 HG23 ILE A 603     195.309 212.568 197.650  1.00  0.00           H  
ATOM     56 HD11 ILE A 603     194.964 214.811 193.812  1.00  0.00           H  
ATOM     57 HD12 ILE A 603     194.320 215.537 195.278  1.00  0.00           H  
ATOM     58 HD13 ILE A 603     195.903 214.760 195.296  1.00  0.00           H  
ATOM     59  N   GLU A 604     192.586 211.061 198.982  1.00 44.65           N  
ATOM     60  CA  GLU A 604     191.945 210.734 200.250  1.00 44.65           C  
ATOM     61  C   GLU A 604     192.831 211.151 201.417  1.00 44.65           C  
ATOM     62  O   GLU A 604     193.950 210.645 201.561  1.00 44.65           O  
ATOM     63  CB  GLU A 604     191.638 209.238 200.326  1.00 44.65           C  
ATOM     64  CG  GLU A 604     190.547 208.832 201.315  1.00 44.65           C  
ATOM     65  CD  GLU A 604     189.162 209.341 200.943  1.00 44.65           C  
ATOM     66  OE1 GLU A 604     188.842 210.519 201.215  1.00 44.65           O  
ATOM     67  OE2 GLU A 604     188.383 208.552 200.370  1.00 44.65           O1-
ATOM     68  H   GLU A 604     193.317 210.436 198.667  1.00  0.00           H  
ATOM     69  HA  GLU A 604     191.020 211.296 200.331  1.00  0.00           H  
ATOM     70  HB3 GLU A 604     192.546 208.685 200.551  1.00  0.00           H  
ATOM     71  HB2 GLU A 604     191.343 208.891 199.337  1.00  0.00           H  
ATOM     72  HG3 GLU A 604     190.799 209.265 202.269  1.00  0.00           H  
ATOM     73  HG2 GLU A 604     190.522 207.751 201.447  1.00  0.00           H  
ATOM     74  N   PHE A 605     192.317 212.053 202.253  1.00 41.29           N  
ATOM     75  CA  PHE A 605     192.964 212.457 203.496  1.00 41.29           C  
ATOM     76  C   PHE A 605     191.910 213.031 204.433  1.00 41.29           C  
ATOM     77  O   PHE A 605     190.817 213.410 204.005  1.00 41.29           O  
ATOM     78  CB  PHE A 605     194.131 213.437 203.238  1.00 41.29           C  
ATOM     79  CG  PHE A 605     193.781 214.662 202.402  1.00 41.29           C  
ATOM     80  CD1 PHE A 605     192.983 215.694 202.888  1.00 41.29           C  
ATOM     81  CD2 PHE A 605     194.268 214.769 201.112  1.00 41.29           C  
ATOM     82  CE1 PHE A 605     192.682 216.792 202.109  1.00 41.29           C  
ATOM     83  CE2 PHE A 605     193.970 215.869 200.327  1.00 41.29           C  
ATOM     84  CZ  PHE A 605     193.176 216.879 200.827  1.00 41.29           C  
ATOM     85  H   PHE A 605     191.396 212.436 202.088  1.00  0.00           H  
ATOM     86  HA  PHE A 605     193.361 211.565 203.986  1.00  0.00           H  
ATOM     87  HB3 PHE A 605     194.957 212.903 202.767  1.00  0.00           H  
ATOM     88  HB2 PHE A 605     194.532 213.792 204.188  1.00  0.00           H  
ATOM     89  HD1 PHE A 605     192.593 215.654 203.889  1.00  0.00           H  
ATOM     90  HD2 PHE A 605     194.906 213.992 200.719  1.00  0.00           H  
ATOM     91  HE1 PHE A 605     192.065 217.584 202.507  1.00  0.00           H  
ATOM     92  HE2 PHE A 605     194.369 215.945 199.326  1.00  0.00           H  
ATOM     93  HZ  PHE A 605     192.950 217.741 200.216  1.00  0.00           H  
ATOM     94  N   LEU A 606     192.251 213.090 205.717  1.00 35.36           N  
ATOM     95  CA  LEU A 606     191.403 213.783 206.679  1.00 35.36           C  
ATOM     96  C   LEU A 606     191.539 215.287 206.472  1.00 35.36           C  
ATOM     97  O   LEU A 606     192.653 215.809 206.383  1.00 35.36           O  
ATOM     98  CB  LEU A 606     191.791 213.393 208.104  1.00 35.36           C  
ATOM     99  CG  LEU A 606     190.860 213.831 209.233  1.00 35.36           C  
ATOM    100  CD1 LEU A 606     189.458 213.309 209.007  1.00 35.36           C  
ATOM    101  CD2 LEU A 606     191.388 213.359 210.572  1.00 35.36           C  
ATOM    102  H   LEU A 606     193.155 212.773 206.035  1.00  0.00           H  
ATOM    103  HA  LEU A 606     190.371 213.495 206.480  1.00  0.00           H  
ATOM    104  HB3 LEU A 606     192.800 213.756 208.309  1.00  0.00           H  
ATOM    105  HB2 LEU A 606     191.867 212.304 208.146  1.00  0.00           H  
ATOM    106  HG  LEU A 606     190.830 214.922 209.252  1.00  0.00           H  
ATOM    107 HD11 LEU A 606     189.130 212.675 209.824  1.00  0.00           H  
ATOM    108 HD12 LEU A 606     188.742 214.126 208.908  1.00  0.00           H  
ATOM    109 HD13 LEU A 606     189.358 212.674 208.129  1.00  0.00           H  
ATOM    110 HD21 LEU A 606     191.123 214.064 211.361  1.00  0.00           H  
ATOM    111 HD22 LEU A 606     191.010 212.379 210.865  1.00  0.00           H  
ATOM    112 HD23 LEU A 606     192.476 213.282 210.575  1.00  0.00           H  
ATOM    113  N   SER A 607     190.410 215.986 206.388  1.00 35.77           N  
ATOM    114  CA  SER A 607     190.402 217.383 205.980  1.00 35.77           C  
ATOM    115  C   SER A 607     189.904 218.287 207.100  1.00 35.77           C  
ATOM    116  O   SER A 607     189.256 217.843 208.050  1.00 35.77           O  
ATOM    117  CB  SER A 607     189.538 217.585 204.733  1.00 35.77           C  
ATOM    118  OG  SER A 607     189.537 218.943 204.335  1.00 35.77           O  
ATOM    119  H   SER A 607     189.512 215.534 206.493  1.00  0.00           H  
ATOM    120  HA  SER A 607     191.405 217.730 205.722  1.00  0.00           H  
ATOM    121  HB3 SER A 607     188.510 217.267 204.915  1.00  0.00           H  
ATOM    122  HB2 SER A 607     189.917 216.980 203.909  1.00  0.00           H  
ATOM    123  HG  SER A 607     188.988 219.030 203.551  1.00  0.00           H  
ATOM    124  N   TRP A 608     190.223 219.578 206.968  1.00 33.48           N  
ATOM    125  CA  TRP A 608     189.808 220.581 207.940  1.00 33.48           C  
ATOM    126  C   TRP A 608     188.347 220.983 207.802  1.00 33.48           C  
ATOM    127  O   TRP A 608     187.738 221.395 208.795  1.00 33.48           O  
ATOM    128  CB  TRP A 608     190.656 221.847 207.805  1.00 33.48           C  
ATOM    129  CG  TRP A 608     192.046 221.763 208.344  1.00 33.48           C  
ATOM    130  CD1 TRP A 608     193.197 221.702 207.622  1.00 33.48           C  
ATOM    131  CD2 TRP A 608     192.435 221.765 209.721  1.00 33.48           C  
ATOM    132  NE1 TRP A 608     194.281 221.655 208.462  1.00 33.48           N  
ATOM    133  CE2 TRP A 608     193.839 221.694 209.757  1.00 33.48           C  
ATOM    134  CE3 TRP A 608     191.733 221.816 210.928  1.00 33.48           C  
ATOM    135  CZ2 TRP A 608     194.552 221.668 210.949  1.00 33.48           C  
ATOM    136  CZ3 TRP A 608     192.444 221.791 212.108  1.00 33.48           C  
ATOM    137  CH2 TRP A 608     193.838 221.720 212.111  1.00 33.48           C  
ATOM    138  H   TRP A 608     190.735 219.897 206.158  1.00  0.00           H  
ATOM    139  HA  TRP A 608     189.933 220.191 208.953  1.00  0.00           H  
ATOM    140  HB3 TRP A 608     190.190 222.672 208.348  1.00  0.00           H  
ATOM    141  HB2 TRP A 608     190.694 222.169 206.763  1.00  0.00           H  
ATOM    142  HD1 TRP A 608     193.236 221.690 206.542  1.00  0.00           H  
ATOM    143  HE1 TRP A 608     195.240 221.601 208.150  1.00  0.00           H  
ATOM    144  HE3 TRP A 608     190.654 221.870 210.938  1.00  0.00           H  
ATOM    145  HZ2 TRP A 608     195.631 221.605 210.958  1.00  0.00           H  
ATOM    146  HZ3 TRP A 608     191.922 221.836 213.051  1.00  0.00           H  
ATOM    147  HH2 TRP A 608     194.365 221.704 213.053  1.00  0.00           H  
ATOM    148  N   THR A 609     187.772 220.882 206.605  1.00 34.51           N  
ATOM    149  CA  THR A 609     186.429 221.385 206.354  1.00 34.51           C  
ATOM    150  C   THR A 609     185.365 220.299 206.402  1.00 34.51           C  
ATOM    151  O   THR A 609     184.173 220.622 206.392  1.00 34.51           O  
ATOM    152  CB  THR A 609     186.375 222.086 204.994  1.00 34.51           C  
ATOM    153  OG1 THR A 609     186.687 221.146 203.960  1.00 34.51           O  
ATOM    154  CG2 THR A 609     187.378 223.224 204.951  1.00 34.51           C  
ATOM    155  H   THR A 609     188.285 220.530 205.809  1.00  0.00           H  
ATOM    156  HA  THR A 609     186.142 222.127 207.102  1.00  0.00           H  
ATOM    157  HB  THR A 609     185.376 222.486 204.811  1.00  0.00           H  
ATOM    158  HG1 THR A 609     186.746 221.619 203.126  1.00  0.00           H  
ATOM    159 HG21 THR A 609     187.289 223.781 204.018  1.00  0.00           H  
ATOM    160 HG22 THR A 609     187.208 223.929 205.765  1.00  0.00           H  
ATOM    161 HG23 THR A 609     188.410 222.877 205.020  1.00  0.00           H  
ATOM    162  N   GLU A 610     185.765 219.036 206.430  1.00 39.02           N  
ATOM    163  CA  GLU A 610     184.834 217.954 206.698  1.00 39.02           C  
ATOM    164  C   GLU A 610     184.338 218.067 208.140  1.00 39.02           C  
ATOM    165  O   GLU A 610     185.101 218.496 209.014  1.00 39.02           O  
ATOM    166  CB  GLU A 610     185.542 216.620 206.462  1.00 39.02           C  
ATOM    167  CG  GLU A 610     184.657 215.413 206.320  1.00 39.02           C  
ATOM    168  CD  GLU A 610     185.453 214.162 206.080  1.00 39.02           C  
ATOM    169  OE1 GLU A 610     186.698 214.256 206.073  1.00 39.02           O  
ATOM    170  OE2 GLU A 610     184.834 213.095 205.889  1.00 39.02           O1-
ATOM    171  H   GLU A 610     186.749 218.812 206.422  1.00  0.00           H  
ATOM    172  HA  GLU A 610     184.037 218.039 205.962  1.00  0.00           H  
ATOM    173  HB3 GLU A 610     186.253 216.474 207.280  1.00  0.00           H  
ATOM    174  HB2 GLU A 610     186.144 216.730 205.557  1.00  0.00           H  
ATOM    175  HG3 GLU A 610     183.957 215.557 205.495  1.00  0.00           H  
ATOM    176  HG2 GLU A 610     184.064 215.270 207.224  1.00  0.00           H  
ATOM    177  N   PRO A 611     183.063 217.740 208.414  1.00 38.38           N  
ATOM    178  CA  PRO A 611     182.525 217.916 209.780  1.00 38.38           C  
ATOM    179  C   PRO A 611     183.215 217.099 210.862  1.00 38.38           C  
ATOM    180  O   PRO A 611     183.199 217.507 212.032  1.00 38.38           O  
ATOM    181  CB  PRO A 611     181.059 217.497 209.625  1.00 38.38           C  
ATOM    182  CG  PRO A 611     180.735 217.824 208.225  1.00 38.38           C  
ATOM    183  CD  PRO A 611     181.980 217.550 207.432  1.00 38.38           C  
ATOM    184  HA  PRO A 611     182.575 218.977 210.030  1.00  0.00           H  
ATOM    185  HB3 PRO A 611     180.400 218.003 210.332  1.00  0.00           H  
ATOM    186  HB2 PRO A 611     180.942 216.422 209.778  1.00  0.00           H  
ATOM    187  HG3 PRO A 611     180.508 218.890 208.162  1.00  0.00           H  
ATOM    188  HG2 PRO A 611     179.864 217.287 207.849  1.00  0.00           H  
ATOM    189  HD2 PRO A 611     181.995 216.520 207.074  1.00  0.00           H  
ATOM    190  HD3 PRO A 611     182.023 218.224 206.576  1.00  0.00           H  
ATOM    191  N   PHE A 612     183.816 215.962 210.511  1.00 36.82           N  
ATOM    192  CA  PHE A 612     184.544 215.167 211.494  1.00 36.82           C  
ATOM    193  C   PHE A 612     185.802 215.895 211.965  1.00 36.82           C  
ATOM    194  O   PHE A 612     186.116 215.904 213.165  1.00 36.82           O  
ATOM    195  CB  PHE A 612     184.882 213.808 210.885  1.00 36.82           C  
ATOM    196  CG  PHE A 612     185.572 212.874 211.822  1.00 36.82           C  
ATOM    197  CD1 PHE A 612     184.858 212.224 212.815  1.00 36.82           C  
ATOM    198  CD2 PHE A 612     186.929 212.634 211.709  1.00 36.82           C  
ATOM    199  CE1 PHE A 612     185.484 211.353 213.681  1.00 36.82           C  
ATOM    200  CE2 PHE A 612     187.560 211.770 212.573  1.00 36.82           C  
ATOM    201  CZ  PHE A 612     186.838 211.126 213.561  1.00 36.82           C  
ATOM    202  H   PHE A 612     183.806 215.638 209.555  1.00  0.00           H  
ATOM    203  HA  PHE A 612     183.899 215.003 212.360  1.00  0.00           H  
ATOM    204  HB3 PHE A 612     185.486 213.937 209.985  1.00  0.00           H  
ATOM    205  HB2 PHE A 612     183.962 213.323 210.553  1.00  0.00           H  
ATOM    206  HD1 PHE A 612     183.797 212.399 212.918  1.00  0.00           H  
ATOM    207  HD2 PHE A 612     187.489 213.168 210.964  1.00  0.00           H  
ATOM    208  HE1 PHE A 612     184.917 210.855 214.454  1.00  0.00           H  
ATOM    209  HE2 PHE A 612     188.625 211.613 212.488  1.00  0.00           H  
ATOM    210  HZ  PHE A 612     187.335 210.456 214.248  1.00  0.00           H  
ATOM    211  N   GLY A 613     186.515 216.534 211.032  1.00 33.67           N  
ATOM    212  CA  GLY A 613     187.654 217.359 211.406  1.00 33.67           C  
ATOM    213  C   GLY A 613     187.257 218.583 212.210  1.00 33.67           C  
ATOM    214  O   GLY A 613     188.000 219.020 213.093  1.00 33.67           O  
ATOM    215  H   GLY A 613     186.228 216.528 210.064  1.00  0.00           H  
ATOM    216  HA3 GLY A 613     188.151 217.694 210.496  1.00  0.00           H  
ATOM    217  HA2 GLY A 613     188.384 216.767 211.962  1.00  0.00           H  
ATOM    218  N   ILE A 614     186.079 219.146 211.920  1.00 32.10           N  
ATOM    219  CA  ILE A 614     185.547 220.259 212.705  1.00 32.10           C  
ATOM    220  C   ILE A 614     185.256 219.816 214.137  1.00 32.10           C  
ATOM    221  O   ILE A 614     185.557 220.538 215.100  1.00 32.10           O  
ATOM    222  CB  ILE A 614     184.296 220.838 212.017  1.00 32.10           C  
ATOM    223  CG1 ILE A 614     184.656 221.364 210.628  1.00 32.10           C  
ATOM    224  CG2 ILE A 614     183.676 221.953 212.843  1.00 32.10           C  
ATOM    225  CD1 ILE A 614     183.490 221.967 209.878  1.00 32.10           C  
ATOM    226  H   ILE A 614     185.505 218.787 211.169  1.00  0.00           H  
ATOM    227  HA  ILE A 614     186.308 221.041 212.749  1.00  0.00           H  
ATOM    228  HB  ILE A 614     183.550 220.053 211.905  1.00  0.00           H  
ATOM    229 HG13 ILE A 614     185.131 220.616 210.009  1.00  0.00           H  
ATOM    230 HG12 ILE A 614     185.416 222.139 210.738  1.00  0.00           H  
ATOM    231 HG21 ILE A 614     182.803 222.389 212.360  1.00  0.00           H  
ATOM    232 HG22 ILE A 614     183.317 221.608 213.813  1.00  0.00           H  
ATOM    233 HG23 ILE A 614     184.389 222.759 213.022  1.00  0.00           H  
ATOM    234 HD11 ILE A 614     183.652 221.900 208.802  1.00  0.00           H  
ATOM    235 HD12 ILE A 614     182.554 221.452 210.097  1.00  0.00           H  
ATOM    236 HD13 ILE A 614     183.362 223.022 210.121  1.00  0.00           H  
ATOM    237  N   ALA A 615     184.683 218.616 214.296  1.00 30.28           N  
ATOM    238  CA  ALA A 615     184.417 218.072 215.626  1.00 30.28           C  
ATOM    239  C   ALA A 615     185.705 217.833 216.407  1.00 30.28           C  
ATOM    240  O   ALA A 615     185.784 218.161 217.600  1.00 30.28           O  
ATOM    241  CB  ALA A 615     183.619 216.776 215.510  1.00 30.28           C  
ATOM    242  H   ALA A 615     184.423 218.052 213.497  1.00  0.00           H  
ATOM    243  HA  ALA A 615     183.812 218.794 216.179  1.00  0.00           H  
ATOM    244  HB1 ALA A 615     183.376 216.373 216.494  1.00  0.00           H  
ATOM    245  HB2 ALA A 615     182.678 216.945 214.986  1.00  0.00           H  
ATOM    246  HB3 ALA A 615     184.165 216.007 214.963  1.00  0.00           H  
ATOM    247  N   LEU A 616     186.730 217.283 215.746  1.00 30.62           N  
ATOM    248  CA  LEU A 616     188.017 217.080 216.413  1.00 30.62           C  
ATOM    249  C   LEU A 616     188.685 218.404 216.778  1.00 30.62           C  
ATOM    250  O   LEU A 616     189.303 218.517 217.846  1.00 30.62           O  
ATOM    251  CB  LEU A 616     188.945 216.240 215.540  1.00 30.62           C  
ATOM    252  CG  LEU A 616     188.522 214.812 215.207  1.00 30.62           C  
ATOM    253  CD1 LEU A 616     189.611 214.135 214.401  1.00 30.62           C  
ATOM    254  CD2 LEU A 616     188.238 214.033 216.473  1.00 30.62           C  
ATOM    255  H   LEU A 616     186.643 217.001 214.778  1.00  0.00           H  
ATOM    256  HA  LEU A 616     187.841 216.547 217.349  1.00  0.00           H  
ATOM    257  HB3 LEU A 616     189.918 216.200 216.032  1.00  0.00           H  
ATOM    258  HB2 LEU A 616     189.115 216.772 214.602  1.00  0.00           H  
ATOM    259  HG  LEU A 616     187.613 214.804 214.619  1.00  0.00           H  
ATOM    260 HD11 LEU A 616     189.953 213.194 214.832  1.00  0.00           H  
ATOM    261 HD12 LEU A 616     189.255 213.913 213.395  1.00  0.00           H  
ATOM    262 HD13 LEU A 616     190.496 214.760 214.280  1.00  0.00           H  
ATOM    263 HD21 LEU A 616     188.398 212.961 216.353  1.00  0.00           H  
ATOM    264 HD22 LEU A 616     188.860 214.361 217.307  1.00  0.00           H  
ATOM    265 HD23 LEU A 616     187.196 214.156 216.771  1.00  0.00           H  
ATOM    266  N   THR A 617     188.558 219.417 215.915  1.00 29.78           N  
ATOM    267  CA  THR A 617     189.125 220.732 216.206  1.00 29.78           C  
ATOM    268  C   THR A 617     188.443 221.380 217.407  1.00 29.78           C  
ATOM    269  O   THR A 617     189.114 221.962 218.269  1.00 29.78           O  
ATOM    270  CB  THR A 617     189.014 221.627 214.971  1.00 29.78           C  
ATOM    271  OG1 THR A 617     189.657 220.990 213.861  1.00 29.78           O  
ATOM    272  CG2 THR A 617     189.680 222.969 215.209  1.00 29.78           C  
ATOM    273  H   THR A 617     188.055 219.301 215.045  1.00  0.00           H  
ATOM    274  HA  THR A 617     190.183 220.602 216.446  1.00  0.00           H  
ATOM    275  HB  THR A 617     187.969 221.785 214.702  1.00  0.00           H  
ATOM    276  HG1 THR A 617     189.136 220.220 213.602  1.00  0.00           H  
ATOM    277 HG21 THR A 617     189.708 223.551 214.288  1.00  0.00           H  
ATOM    278 HG22 THR A 617     189.149 223.575 215.943  1.00  0.00           H  
ATOM    279 HG23 THR A 617     190.709 222.851 215.550  1.00  0.00           H  
ATOM    280  N   LEU A 618     187.114 221.267 217.494  1.00 27.81           N  
ATOM    281  CA  LEU A 618     186.396 221.808 218.648  1.00 27.81           C  
ATOM    282  C   LEU A 618     186.753 221.067 219.934  1.00 27.81           C  
ATOM    283  O   LEU A 618     186.931 221.693 220.990  1.00 27.81           O  
ATOM    284  CB  LEU A 618     184.889 221.760 218.399  1.00 27.81           C  
ATOM    285  CG  LEU A 618     184.296 222.689 217.333  1.00 27.81           C  
ATOM    286  CD1 LEU A 618     182.821 222.928 217.602  1.00 27.81           C  
ATOM    287  CD2 LEU A 618     185.038 224.015 217.248  1.00 27.81           C  
ATOM    288  H   LEU A 618     186.574 220.800 216.776  1.00  0.00           H  
ATOM    289  HA  LEU A 618     186.713 222.839 218.808  1.00  0.00           H  
ATOM    290  HB3 LEU A 618     184.423 222.026 219.350  1.00  0.00           H  
ATOM    291  HB2 LEU A 618     184.569 220.735 218.201  1.00  0.00           H  
ATOM    292  HG  LEU A 618     184.376 222.215 216.360  1.00  0.00           H  
ATOM    293 HD11 LEU A 618     182.233 222.716 216.709  1.00  0.00           H  
ATOM    294 HD12 LEU A 618     182.424 222.291 218.393  1.00  0.00           H  
ATOM    295 HD13 LEU A 618     182.610 223.959 217.888  1.00  0.00           H  
ATOM    296 HD21 LEU A 618     184.469 224.750 216.678  1.00  0.00           H  
ATOM    297 HD22 LEU A 618     185.222 224.445 218.233  1.00  0.00           H  
ATOM    298 HD23 LEU A 618     185.996 223.900 216.739  1.00  0.00           H  
ATOM    299  N   PHE A 619     186.880 219.737 219.864  1.00 26.66           N  
ATOM    300  CA  PHE A 619     187.278 218.972 221.041  1.00 26.66           C  
ATOM    301  C   PHE A 619     188.731 219.211 221.439  1.00 26.66           C  
ATOM    302  O   PHE A 619     189.093 218.936 222.586  1.00 26.66           O  
ATOM    303  CB  PHE A 619     187.042 217.480 220.808  1.00 26.66           C  
ATOM    304  CG  PHE A 619     185.683 217.008 221.235  1.00 26.66           C  
ATOM    305  CD1 PHE A 619     184.607 217.069 220.364  1.00 26.66           C  
ATOM    306  CD2 PHE A 619     185.481 216.505 222.509  1.00 26.66           C  
ATOM    307  CE1 PHE A 619     183.353 216.636 220.755  1.00 26.66           C  
ATOM    308  CE2 PHE A 619     184.229 216.071 222.908  1.00 26.66           C  
ATOM    309  CZ  PHE A 619     183.165 216.137 222.029  1.00 26.66           C  
ATOM    310  H   PHE A 619     186.714 219.234 219.002  1.00  0.00           H  
ATOM    311  HA  PHE A 619     186.672 219.284 221.895  1.00  0.00           H  
ATOM    312  HB3 PHE A 619     187.771 216.876 221.353  1.00  0.00           H  
ATOM    313  HB2 PHE A 619     187.200 217.226 219.759  1.00  0.00           H  
ATOM    314  HD1 PHE A 619     184.692 217.466 219.382  1.00  0.00           H  
ATOM    315  HD2 PHE A 619     186.305 216.452 223.206  1.00  0.00           H  
ATOM    316  HE1 PHE A 619     182.522 216.694 220.068  1.00  0.00           H  
ATOM    317  HE2 PHE A 619     184.084 215.682 223.905  1.00  0.00           H  
ATOM    318  HZ  PHE A 619     182.187 215.800 222.339  1.00  0.00           H  
ATOM    319  N   ALA A 620     189.570 219.708 220.528  1.00 25.78           N  
ATOM    320  CA  ALA A 620     190.926 220.095 220.901  1.00 25.78           C  
ATOM    321  C   ALA A 620     191.029 221.533 221.392  1.00 25.78           C  
ATOM    322  O   ALA A 620     191.960 221.850 222.138  1.00 25.78           O  
ATOM    323  CB  ALA A 620     191.878 219.901 219.720  1.00 25.78           C  
ATOM    324  H   ALA A 620     189.273 219.882 219.578  1.00  0.00           H  
ATOM    325  HA  ALA A 620     191.302 219.456 221.702  1.00  0.00           H  
ATOM    326  HB1 ALA A 620     192.905 220.161 219.982  1.00  0.00           H  
ATOM    327  HB2 ALA A 620     191.884 218.860 219.393  1.00  0.00           H  
ATOM    328  HB3 ALA A 620     191.587 220.511 218.864  1.00  0.00           H  
ATOM    329  N   VAL A 621     190.101 222.404 220.995  1.00 27.01           N  
ATOM    330  CA  VAL A 621     190.105 223.778 221.494  1.00 27.01           C  
ATOM    331  C   VAL A 621     189.485 223.852 222.892  1.00 27.01           C  
ATOM    332  O   VAL A 621     189.921 224.661 223.730  1.00 27.01           O  
ATOM    333  CB  VAL A 621     189.400 224.690 220.466  1.00 27.01           C  
ATOM    334  CG1 VAL A 621     189.080 226.073 221.016  1.00 27.01           C  
ATOM    335  CG2 VAL A 621     190.279 224.851 219.242  1.00 27.01           C  
ATOM    336  H   VAL A 621     189.370 222.136 220.350  1.00  0.00           H  
ATOM    337  HA  VAL A 621     191.134 224.134 221.588  1.00  0.00           H  
ATOM    338  HB  VAL A 621     188.465 224.221 220.155  1.00  0.00           H  
ATOM    339 HG11 VAL A 621     188.693 226.725 220.232  1.00  0.00           H  
ATOM    340 HG12 VAL A 621     188.318 226.046 221.796  1.00  0.00           H  
ATOM    341 HG13 VAL A 621     189.970 226.550 221.427  1.00  0.00           H  
ATOM    342 HG21 VAL A 621     189.755 225.389 218.452  1.00  0.00           H  
ATOM    343 HG22 VAL A 621     191.184 225.412 219.477  1.00  0.00           H  
ATOM    344 HG23 VAL A 621     190.600 223.899 218.824  1.00  0.00           H  
ATOM    345  N   LEU A 622     188.507 222.980 223.179  1.00 26.18           N  
ATOM    346  CA  LEU A 622     187.887 222.944 224.505  1.00 26.18           C  
ATOM    347  C   LEU A 622     188.889 222.559 225.594  1.00 26.18           C  
ATOM    348  O   LEU A 622     188.827 223.080 226.715  1.00 26.18           O  
ATOM    349  CB  LEU A 622     186.708 221.973 224.497  1.00 26.18           C  
ATOM    350  CG  LEU A 622     185.936 221.796 225.803  1.00 26.18           C  
ATOM    351  CD1 LEU A 622     185.299 223.112 226.206  1.00 26.18           C  
ATOM    352  CD2 LEU A 622     184.893 220.702 225.672  1.00 26.18           C  
ATOM    353  H   LEU A 622     188.159 222.338 222.479  1.00  0.00           H  
ATOM    354  HA  LEU A 622     187.518 223.947 224.728  1.00  0.00           H  
ATOM    355  HB3 LEU A 622     187.085 220.997 224.184  1.00  0.00           H  
ATOM    356  HB2 LEU A 622     186.011 222.272 223.712  1.00  0.00           H  
ATOM    357  HG  LEU A 622     186.616 221.478 226.594  1.00  0.00           H  
ATOM    358 HD11 LEU A 622     184.294 222.988 226.609  1.00  0.00           H  
ATOM    359 HD12 LEU A 622     185.887 223.596 226.986  1.00  0.00           H  
ATOM    360 HD13 LEU A 622     185.224 223.816 225.376  1.00  0.00           H  
ATOM    361 HD21 LEU A 622     184.875 220.078 226.566  1.00  0.00           H  
ATOM    362 HD22 LEU A 622     183.885 221.093 225.526  1.00  0.00           H  
ATOM    363 HD23 LEU A 622     185.094 220.039 224.829  1.00  0.00           H  
ATOM    364  N   GLY A 623     189.836 221.673 225.273  1.00 24.99           N  
ATOM    365  CA  GLY A 623     190.866 221.311 226.237  1.00 24.99           C  
ATOM    366  C   GLY A 623     191.799 222.459 226.578  1.00 24.99           C  
ATOM    367  O   GLY A 623     192.170 222.643 227.742  1.00 24.99           O  
ATOM    368  H   GLY A 623     189.870 221.261 224.351  1.00  0.00           H  
ATOM    369  HA3 GLY A 623     191.458 220.507 225.806  1.00  0.00           H  
ATOM    370  HA2 GLY A 623     190.412 220.912 227.146  1.00  0.00           H  
ATOM    371  N   ILE A 624     192.184 223.248 225.572  1.00 25.87           N  
ATOM    372  CA  ILE A 624     193.002 224.437 225.796  1.00 25.87           C  
ATOM    373  C   ILE A 624     192.244 225.467 226.627  1.00 25.87           C  
ATOM    374  O   ILE A 624     192.791 226.052 227.575  1.00 25.87           O  
ATOM    375  CB  ILE A 624     193.457 225.014 224.442  1.00 25.87           C  
ATOM    376  CG1 ILE A 624     194.329 224.001 223.699  1.00 25.87           C  
ATOM    377  CG2 ILE A 624     194.173 226.341 224.615  1.00 25.87           C  
ATOM    378  CD1 ILE A 624     194.841 224.493 222.364  1.00 25.87           C  
ATOM    379  H   ILE A 624     191.868 223.073 224.628  1.00  0.00           H  
ATOM    380  HA  ILE A 624     193.888 224.141 226.361  1.00  0.00           H  
ATOM    381  HB  ILE A 624     192.576 225.196 223.825  1.00  0.00           H  
ATOM    382 HG13 ILE A 624     193.791 223.068 223.540  1.00  0.00           H  
ATOM    383 HG12 ILE A 624     195.187 223.742 224.321  1.00  0.00           H  
ATOM    384 HG21 ILE A 624     194.574 226.724 223.678  1.00  0.00           H  
ATOM    385 HG22 ILE A 624     193.505 227.124 224.973  1.00  0.00           H  
ATOM    386 HG23 ILE A 624     194.990 226.273 225.317  1.00  0.00           H  
ATOM    387 HD11 ILE A 624     195.049 223.652 221.701  1.00  0.00           H  
ATOM    388 HD12 ILE A 624     194.114 225.130 221.860  1.00  0.00           H  
ATOM    389 HD13 ILE A 624     195.770 225.054 222.475  1.00  0.00           H  
ATOM    390  N   PHE A 625     190.966 225.681 226.313  1.00 28.25           N  
ATOM    391  CA  PHE A 625     190.182 226.666 227.048  1.00 28.25           C  
ATOM    392  C   PHE A 625     189.763 226.186 228.431  1.00 28.25           C  
ATOM    393  O   PHE A 625     189.319 227.007 229.240  1.00 28.25           O  
ATOM    394  CB  PHE A 625     188.943 227.084 226.248  1.00 28.25           C  
ATOM    395  CG  PHE A 625     189.219 228.118 225.183  1.00 28.25           C  
ATOM    396  CD1 PHE A 625     188.538 229.325 225.195  1.00 28.25           C  
ATOM    397  CD2 PHE A 625     190.138 227.885 224.169  1.00 28.25           C  
ATOM    398  CE1 PHE A 625     188.779 230.284 224.227  1.00 28.25           C  
ATOM    399  CE2 PHE A 625     190.385 228.838 223.198  1.00 28.25           C  
ATOM    400  CZ  PHE A 625     189.703 230.038 223.227  1.00 28.25           C  
ATOM    401  H   PHE A 625     190.523 225.199 225.541  1.00  0.00           H  
ATOM    402  HA  PHE A 625     190.782 227.565 227.210  1.00  0.00           H  
ATOM    403  HB3 PHE A 625     188.168 227.477 226.908  1.00  0.00           H  
ATOM    404  HB2 PHE A 625     188.497 226.211 225.768  1.00  0.00           H  
ATOM    405  HD1 PHE A 625     187.813 229.533 225.968  1.00  0.00           H  
ATOM    406  HD2 PHE A 625     190.692 226.964 224.121  1.00  0.00           H  
ATOM    407  HE1 PHE A 625     188.245 231.222 224.251  1.00  0.00           H  
ATOM    408  HE2 PHE A 625     191.109 228.644 222.420  1.00  0.00           H  
ATOM    409  HZ  PHE A 625     189.892 230.785 222.470  1.00  0.00           H  
ATOM    410  N   LEU A 626     189.887 224.892 228.724  1.00 25.97           N  
ATOM    411  CA  LEU A 626     189.741 224.425 230.097  1.00 25.97           C  
ATOM    412  C   LEU A 626     191.058 224.419 230.862  1.00 25.97           C  
ATOM    413  O   LEU A 626     191.046 224.545 232.091  1.00 25.97           O  
ATOM    414  CB  LEU A 626     189.137 223.020 230.128  1.00 25.97           C  
ATOM    415  CG  LEU A 626     187.635 222.908 229.884  1.00 25.97           C  
ATOM    416  CD1 LEU A 626     187.181 221.476 230.074  1.00 25.97           C  
ATOM    417  CD2 LEU A 626     186.871 223.837 230.806  1.00 25.97           C  
ATOM    418  H   LEU A 626     190.185 224.224 228.027  1.00  0.00           H  
ATOM    419  HA  LEU A 626     189.095 225.091 230.668  1.00  0.00           H  
ATOM    420  HB3 LEU A 626     189.327 222.581 231.110  1.00  0.00           H  
ATOM    421  HB2 LEU A 626     189.671 222.380 229.422  1.00  0.00           H  
ATOM    422  HG  LEU A 626     187.419 223.204 228.858  1.00  0.00           H  
ATOM    423 HD11 LEU A 626     186.699 221.106 229.169  1.00  0.00           H  
ATOM    424 HD12 LEU A 626     188.011 220.801 230.285  1.00  0.00           H  
ATOM    425 HD13 LEU A 626     186.468 221.353 230.890  1.00  0.00           H  
ATOM    426 HD21 LEU A 626     185.867 223.473 231.026  1.00  0.00           H  
ATOM    427 HD22 LEU A 626     187.376 223.980 231.762  1.00  0.00           H  
ATOM    428 HD23 LEU A 626     186.745 224.817 230.345  1.00  0.00           H  
ATOM    429  N   THR A 627     192.190 224.258 230.173  1.00 25.46           N  
ATOM    430  CA  THR A 627     193.481 224.348 230.849  1.00 25.46           C  
ATOM    431  C   THR A 627     193.798 225.791 231.231  1.00 25.46           C  
ATOM    432  O   THR A 627     194.345 226.050 232.316  1.00 25.46           O  
ATOM    433  CB  THR A 627     194.569 223.759 229.948  1.00 25.46           C  
ATOM    434  OG1 THR A 627     194.256 222.391 229.668  1.00 25.46           O  
ATOM    435  CG2 THR A 627     195.926 223.797 230.617  1.00 25.46           C  
ATOM    436  H   THR A 627     192.184 224.123 229.171  1.00  0.00           H  
ATOM    437  HA  THR A 627     193.448 223.755 231.767  1.00  0.00           H  
ATOM    438  HB  THR A 627     194.598 224.296 229.002  1.00  0.00           H  
ATOM    439  HG1 THR A 627     193.464 222.365 229.121  1.00  0.00           H  
ATOM    440 HG21 THR A 627     196.658 223.232 230.039  1.00  0.00           H  
ATOM    441 HG22 THR A 627     196.316 224.810 230.720  1.00  0.00           H  
ATOM    442 HG23 THR A 627     195.883 223.348 231.607  1.00  0.00           H  
ATOM    443  N   ALA A 628     193.388 226.744 230.396  1.00 28.12           N  
ATOM    444  CA  ALA A 628     193.603 228.155 230.682  1.00 28.12           C  
ATOM    445  C   ALA A 628     192.632 228.707 231.718  1.00 28.12           C  
ATOM    446  O   ALA A 628     192.763 229.871 232.108  1.00 28.12           O  
ATOM    447  CB  ALA A 628     193.503 228.975 229.395  1.00 28.12           C  
ATOM    448  H   ALA A 628     192.940 226.510 229.519  1.00  0.00           H  
ATOM    449  HA  ALA A 628     194.613 228.290 231.074  1.00  0.00           H  
ATOM    450  HB1 ALA A 628     193.711 230.031 229.570  1.00  0.00           H  
ATOM    451  HB2 ALA A 628     194.223 228.623 228.655  1.00  0.00           H  
ATOM    452  HB3 ALA A 628     192.510 228.898 228.948  1.00  0.00           H  
ATOM    453  N   PHE A 629     191.669 227.908 232.176  1.00 27.50           N  
ATOM    454  CA  PHE A 629     190.854 228.259 233.332  1.00 27.50           C  
ATOM    455  C   PHE A 629     191.484 227.784 234.632  1.00 27.50           C  
ATOM    456  O   PHE A 629     191.474 228.521 235.625  1.00 27.50           O  
ATOM    457  CB  PHE A 629     189.449 227.668 233.191  1.00 27.50           C  
ATOM    458  CG  PHE A 629     188.545 227.958 234.359  1.00 27.50           C  
ATOM    459  CD1 PHE A 629     187.947 229.200 234.498  1.00 27.50           C  
ATOM    460  CD2 PHE A 629     188.271 226.977 235.303  1.00 27.50           C  
ATOM    461  CE1 PHE A 629     187.113 229.466 235.569  1.00 27.50           C  
ATOM    462  CE2 PHE A 629     187.439 227.238 236.374  1.00 27.50           C  
ATOM    463  CZ  PHE A 629     186.860 228.483 236.506  1.00 27.50           C  
ATOM    464  H   PHE A 629     191.570 226.972 231.811  1.00  0.00           H  
ATOM    465  HA  PHE A 629     190.737 229.343 233.398  1.00  0.00           H  
ATOM    466  HB3 PHE A 629     189.504 226.589 233.036  1.00  0.00           H  
ATOM    467  HB2 PHE A 629     188.978 228.069 232.292  1.00  0.00           H  
ATOM    468  HD1 PHE A 629     188.138 229.975 233.770  1.00  0.00           H  
ATOM    469  HD2 PHE A 629     188.721 225.999 235.211  1.00  0.00           H  
ATOM    470  HE1 PHE A 629     186.658 230.440 235.671  1.00  0.00           H  
ATOM    471  HE2 PHE A 629     187.242 226.469 237.107  1.00  0.00           H  
ATOM    472  HZ  PHE A 629     186.208 228.690 237.342  1.00  0.00           H  
ATOM    473  N   VAL A 630     192.021 226.559 234.637  1.00 26.76           N  
ATOM    474  CA  VAL A 630     192.741 226.046 235.800  1.00 26.76           C  
ATOM    475  C   VAL A 630     193.976 226.893 236.072  1.00 26.76           C  
ATOM    476  O   VAL A 630     194.282 227.220 237.227  1.00 26.76           O  
ATOM    477  CB  VAL A 630     193.098 224.562 235.592  1.00 26.76           C  
ATOM    478  CG1 VAL A 630     193.853 224.015 236.784  1.00 26.76           C  
ATOM    479  CG2 VAL A 630     191.845 223.751 235.355  1.00 26.76           C  
ATOM    480  H   VAL A 630     191.991 225.973 233.814  1.00  0.00           H  
ATOM    481  HA  VAL A 630     192.084 226.125 236.670  1.00  0.00           H  
ATOM    482  HB  VAL A 630     193.738 224.473 234.712  1.00  0.00           H  
ATOM    483 HG11 VAL A 630     194.218 223.023 236.540  1.00  0.00           H  
ATOM    484 HG12 VAL A 630     194.749 224.579 237.041  1.00  0.00           H  
ATOM    485 HG13 VAL A 630     193.231 223.949 237.676  1.00  0.00           H  
ATOM    486 HG21 VAL A 630     192.088 222.700 235.192  1.00  0.00           H  
ATOM    487 HG22 VAL A 630     191.175 223.799 236.215  1.00  0.00           H  
ATOM    488 HG23 VAL A 630     191.279 224.082 234.490  1.00  0.00           H  
ATOM    489  N   LEU A 631     194.671 227.311 235.009  1.00 27.35           N  
ATOM    490  CA  LEU A 631     195.790 228.232 235.174  1.00 27.35           C  
ATOM    491  C   LEU A 631     195.359 229.607 235.671  1.00 27.35           C  
ATOM    492  O   LEU A 631     196.096 230.216 236.449  1.00 27.35           O  
ATOM    493  CB  LEU A 631     196.543 228.369 233.850  1.00 27.35           C  
ATOM    494  CG  LEU A 631     197.930 229.011 233.848  1.00 27.35           C  
ATOM    495  CD1 LEU A 631     198.856 228.316 234.822  1.00 27.35           C  
ATOM    496  CD2 LEU A 631     198.514 228.960 232.449  1.00 27.35           C  
ATOM    497  H   LEU A 631     194.422 227.027 234.070  1.00  0.00           H  
ATOM    498  HA  LEU A 631     196.462 227.800 235.916  1.00  0.00           H  
ATOM    499  HB3 LEU A 631     195.906 228.894 233.135  1.00  0.00           H  
ATOM    500  HB2 LEU A 631     196.657 227.364 233.439  1.00  0.00           H  
ATOM    501  HG  LEU A 631     197.830 230.056 234.139  1.00  0.00           H  
ATOM    502 HD11 LEU A 631     199.907 228.477 234.577  1.00  0.00           H  
ATOM    503 HD12 LEU A 631     198.712 228.694 235.835  1.00  0.00           H  
ATOM    504 HD13 LEU A 631     198.691 227.242 234.835  1.00  0.00           H  
ATOM    505 HD21 LEU A 631     198.815 229.956 232.124  1.00  0.00           H  
ATOM    506 HD22 LEU A 631     199.394 228.319 232.378  1.00  0.00           H  
ATOM    507 HD23 LEU A 631     197.802 228.589 231.710  1.00  0.00           H  
ATOM    508  N   GLY A 632     194.160 230.065 235.327  1.00 28.33           N  
ATOM    509  CA  GLY A 632     193.691 231.356 235.794  1.00 28.33           C  
ATOM    510  C   GLY A 632     193.314 231.340 237.260  1.00 28.33           C  
ATOM    511  O   GLY A 632     193.604 232.293 237.992  1.00 28.33           O  
ATOM    512  H   GLY A 632     193.556 229.528 234.721  1.00  0.00           H  
ATOM    513  HA3 GLY A 632     192.809 231.629 235.214  1.00  0.00           H  
ATOM    514  HA2 GLY A 632     194.439 232.129 235.606  1.00  0.00           H  
ATOM    515  N   VAL A 633     192.677 230.250 237.701  1.00 29.22           N  
ATOM    516  CA  VAL A 633     192.387 230.085 239.126  1.00 29.22           C  
ATOM    517  C   VAL A 633     193.676 229.909 239.925  1.00 29.22           C  
ATOM    518  O   VAL A 633     193.800 230.428 241.040  1.00 29.22           O  
ATOM    519  CB  VAL A 633     191.403 228.921 239.353  1.00 29.22           C  
ATOM    520  CG1 VAL A 633     190.978 228.852 240.802  1.00 29.22           C  
ATOM    521  CG2 VAL A 633     190.164 229.123 238.521  1.00 29.22           C  
ATOM    522  H   VAL A 633     192.426 229.496 237.074  1.00  0.00           H  
ATOM    523  HA  VAL A 633     191.907 231.000 239.482  1.00  0.00           H  
ATOM    524  HB  VAL A 633     191.880 227.984 239.061  1.00  0.00           H  
ATOM    525 HG11 VAL A 633     190.275 228.034 240.961  1.00  0.00           H  
ATOM    526 HG12 VAL A 633     191.807 228.686 241.490  1.00  0.00           H  
ATOM    527 HG13 VAL A 633     190.464 229.770 241.079  1.00  0.00           H  
ATOM    528 HG21 VAL A 633     189.521 228.243 238.569  1.00  0.00           H  
ATOM    529 HG22 VAL A 633     189.579 229.965 238.892  1.00  0.00           H  
ATOM    530 HG23 VAL A 633     190.333 229.332 237.475  1.00  0.00           H  
ATOM    531  N   PHE A 634     194.663 229.195 239.371  1.00 30.24           N  
ATOM    532  CA  PHE A 634     195.925 229.021 240.091  1.00 30.24           C  
ATOM    533  C   PHE A 634     196.720 230.321 240.191  1.00 30.24           C  
ATOM    534  O   PHE A 634     197.374 230.568 241.210  1.00 30.24           O  
ATOM    535  CB  PHE A 634     196.765 227.922 239.444  1.00 30.24           C  
ATOM    536  CG  PHE A 634     196.594 226.576 240.086  1.00 30.24           C  
ATOM    537  CD1 PHE A 634     195.335 226.021 240.248  1.00 30.24           C  
ATOM    538  CD2 PHE A 634     197.695 225.872 240.543  1.00 30.24           C  
ATOM    539  CE1 PHE A 634     195.180 224.783 240.849  1.00 30.24           C  
ATOM    540  CE2 PHE A 634     197.546 224.636 241.142  1.00 30.24           C  
ATOM    541  CZ  PHE A 634     196.286 224.093 241.293  1.00 30.24           C  
ATOM    542  H   PHE A 634     194.560 228.752 238.467  1.00  0.00           H  
ATOM    543  HA  PHE A 634     195.711 228.722 241.120  1.00  0.00           H  
ATOM    544  HB3 PHE A 634     197.819 228.171 239.520  1.00  0.00           H  
ATOM    545  HB2 PHE A 634     196.563 227.843 238.376  1.00  0.00           H  
ATOM    546  HD1 PHE A 634     194.458 226.547 239.901  1.00  0.00           H  
ATOM    547  HD2 PHE A 634     198.689 226.281 240.433  1.00  0.00           H  
ATOM    548  HE1 PHE A 634     194.194 224.359 240.967  1.00  0.00           H  
ATOM    549  HE2 PHE A 634     198.416 224.098 241.491  1.00  0.00           H  
ATOM    550  HZ  PHE A 634     196.166 223.127 241.761  1.00  0.00           H  
ATOM    551  N   ILE A 635     196.688 231.167 239.157  1.00 31.71           N  
ATOM    552  CA  ILE A 635     197.378 232.452 239.265  1.00 31.71           C  
ATOM    553  C   ILE A 635     196.617 233.447 240.140  1.00 31.71           C  
ATOM    554  O   ILE A 635     197.243 234.165 240.932  1.00 31.71           O  
ATOM    555  CB  ILE A 635     197.670 233.020 237.862  1.00 31.71           C  
ATOM    556  CG1 ILE A 635     198.623 232.093 237.106  1.00 31.71           C  
ATOM    557  CG2 ILE A 635     198.285 234.411 237.915  1.00 31.71           C  
ATOM    558  CD1 ILE A 635     198.767 232.423 235.640  1.00 31.71           C  
ATOM    559  H   ILE A 635     196.186 230.957 238.304  1.00  0.00           H  
ATOM    560  HA  ILE A 635     198.351 232.298 239.737  1.00  0.00           H  
ATOM    561  HB  ILE A 635     196.730 233.076 237.309  1.00  0.00           H  
ATOM    562 HG13 ILE A 635     198.328 231.049 237.189  1.00  0.00           H  
ATOM    563 HG12 ILE A 635     199.609 232.134 237.572  1.00  0.00           H  
ATOM    564 HG21 ILE A 635     198.528 234.788 236.923  1.00  0.00           H  
ATOM    565 HG22 ILE A 635     197.608 235.151 238.342  1.00  0.00           H  
ATOM    566 HG23 ILE A 635     199.203 234.420 238.504  1.00  0.00           H  
ATOM    567 HD11 ILE A 635     199.242 231.597 235.111  1.00  0.00           H  
ATOM    568 HD12 ILE A 635     197.799 232.604 235.171  1.00  0.00           H  
ATOM    569 HD13 ILE A 635     199.395 233.299 235.479  1.00  0.00           H  
ATOM    570  N   LYS A 636     195.285 233.462 240.092  1.00 34.05           N  
ATOM    571  CA  LYS A 636     194.545 234.413 240.916  1.00 34.05           C  
ATOM    572  C   LYS A 636     194.499 234.009 242.385  1.00 34.05           C  
ATOM    573  O   LYS A 636     194.619 234.867 243.264  1.00 34.05           O  
ATOM    574  CB  LYS A 636     193.117 234.576 240.394  1.00 34.05           C  
ATOM    575  CG  LYS A 636     192.443 235.861 240.851  1.00 34.05           C  
ATOM    576  CD  LYS A 636     190.953 235.844 240.559  1.00 34.05           C  
ATOM    577  CE  LYS A 636     190.174 235.241 241.714  1.00 34.05           C  
ATOM    578  NZ  LYS A 636     190.339 236.036 242.961  1.00 34.05           N1+
ATOM    579  H   LYS A 636     194.765 232.867 239.459  1.00  0.00           H  
ATOM    580  HA  LYS A 636     195.029 235.391 240.849  1.00  0.00           H  
ATOM    581  HB3 LYS A 636     192.521 233.698 240.651  1.00  0.00           H  
ATOM    582  HB2 LYS A 636     193.138 234.603 239.304  1.00  0.00           H  
ATOM    583  HG3 LYS A 636     192.886 236.683 240.287  1.00  0.00           H  
ATOM    584  HG2 LYS A 636     192.683 236.088 241.887  1.00  0.00           H  
ATOM    585  HD3 LYS A 636     190.750 235.274 239.651  1.00  0.00           H  
ATOM    586  HD2 LYS A 636     190.603 236.857 240.354  1.00  0.00           H  
ATOM    587  HE3 LYS A 636     190.496 234.216 241.904  1.00  0.00           H  
ATOM    588  HE2 LYS A 636     189.113 235.199 241.466  1.00  0.00           H  
ATOM    589  HZ1 LYS A 636     191.315 236.060 243.219  1.00  0.00           H  
ATOM    590  HZ2 LYS A 636     190.007 236.978 242.810  1.00  0.00           H  
ATOM    591  HZ3 LYS A 636     189.808 235.607 243.705  1.00  0.00           H  
ATOM    592  N   PHE A 637     194.339 232.721 242.669  1.00 37.04           N  
ATOM    593  CA  PHE A 637     194.219 232.228 244.040  1.00 37.04           C  
ATOM    594  C   PHE A 637     195.530 231.692 244.586  1.00 37.04           C  
ATOM    595  O   PHE A 637     195.536 230.716 245.340  1.00 37.04           O  
ATOM    596  CB  PHE A 637     193.127 231.168 244.120  1.00 37.04           C  
ATOM    597  CG  PHE A 637     191.756 231.730 244.340  1.00 37.04           C  
ATOM    598  CD1 PHE A 637     190.662 231.198 243.681  1.00 37.04           C  
ATOM    599  CD2 PHE A 637     191.560 232.782 245.218  1.00 37.04           C  
ATOM    600  CE1 PHE A 637     189.399 231.708 243.884  1.00 37.04           C  
ATOM    601  CE2 PHE A 637     190.297 233.299 245.428  1.00 37.04           C  
ATOM    602  CZ  PHE A 637     189.215 232.761 244.759  1.00 37.04           C  
ATOM    603  H   PHE A 637     194.255 232.034 241.930  1.00  0.00           H  
ATOM    604  HA  PHE A 637     194.035 233.049 244.724  1.00  0.00           H  
ATOM    605  HB3 PHE A 637     193.237 230.513 244.984  1.00  0.00           H  
ATOM    606  HB2 PHE A 637     193.131 230.489 243.277  1.00  0.00           H  
ATOM    607  HD1 PHE A 637     190.798 230.350 243.036  1.00  0.00           H  
ATOM    608  HD2 PHE A 637     192.357 233.200 245.811  1.00  0.00           H  
ATOM    609  HE1 PHE A 637     188.552 231.273 243.373  1.00  0.00           H  
ATOM    610  HE2 PHE A 637     190.153 234.108 246.129  1.00  0.00           H  
ATOM    611  HZ  PHE A 637     188.223 233.154 244.929  1.00  0.00           H  
ATOM    612  N   ARG A 638     196.660 232.306 244.236  1.00 39.87           N  
ATOM    613  CA  ARG A 638     197.932 231.956 244.855  1.00 39.87           C  
ATOM    614  C   ARG A 638     197.988 232.501 246.286  1.00 39.87           C  
ATOM    615  O   ARG A 638     197.012 233.047 246.803  1.00 39.87           O  
ATOM    616  CB  ARG A 638     199.096 232.464 244.005  1.00 39.87           C  
ATOM    617  CG  ARG A 638     199.270 233.967 243.992  1.00 39.87           C  
ATOM    618  CD  ARG A 638     200.243 234.396 242.902  1.00 39.87           C  
ATOM    619  NE  ARG A 638     200.544 235.823 242.964  1.00 39.87           N  
ATOM    620  CZ  ARG A 638     199.766 236.781 242.469  1.00 39.87           C  
ATOM    621  NH1 ARG A 638     198.631 236.478 241.856  1.00 39.87           N  
ATOM    622  NH2 ARG A 638     200.131 238.050 242.580  1.00 39.87           N1+
ATOM    623  H   ARG A 638     196.643 233.096 243.607  1.00  0.00           H  
ATOM    624  HA  ARG A 638     198.017 230.868 244.901  1.00  0.00           H  
ATOM    625  HB3 ARG A 638     198.960 232.102 242.984  1.00  0.00           H  
ATOM    626  HB2 ARG A 638     200.026 232.010 244.348  1.00  0.00           H  
ATOM    627  HG3 ARG A 638     199.614 234.330 244.962  1.00  0.00           H  
ATOM    628  HG2 ARG A 638     198.302 234.438 243.818  1.00  0.00           H  
ATOM    629  HD3 ARG A 638     199.859 234.134 241.916  1.00  0.00           H  
ATOM    630  HD2 ARG A 638     201.175 233.838 242.997  1.00  0.00           H  
ATOM    631  HE  ARG A 638     201.382 236.083 243.464  1.00  0.00           H  
ATOM    632 HH12 ARG A 638     198.042 237.206 241.478  1.00  0.00           H  
ATOM    633 HH11 ARG A 638     198.348 235.512 241.733  1.00  0.00           H  
ATOM    634 HH22 ARG A 638     199.526 238.787 242.244  1.00  0.00           H  
ATOM    635 HH21 ARG A 638     201.015 238.296 243.007  1.00  0.00           H  
ATOM    636  N   ASN A 639     199.153 232.286 246.922  1.00 44.75           N  
ATOM    637  CA  ASN A 639     199.513 232.398 248.346  1.00 44.75           C  
ATOM    638  C   ASN A 639     198.345 232.040 249.269  1.00 44.75           C  
ATOM    639  O   ASN A 639     197.984 232.787 250.184  1.00 44.75           O  
ATOM    640  CB  ASN A 639     200.201 233.751 248.695  1.00 44.75           C  
ATOM    641  CG  ASN A 639     199.339 235.014 248.532  1.00 44.75           C  
ATOM    642  OD1 ASN A 639     199.997 236.158 248.674  1.00 44.75           O  
ATOM    643  ND2 ASN A 639     198.149 234.987 248.286  1.00 44.75           N  
ATOM    644  H   ASN A 639     199.886 231.875 246.363  1.00  0.00           H  
ATOM    645  HA  ASN A 639     200.260 231.621 248.512  1.00  0.00           H  
ATOM    646  HB3 ASN A 639     201.088 233.871 248.071  1.00  0.00           H  
ATOM    647  HB2 ASN A 639     200.561 233.725 249.724  1.00  0.00           H  
ATOM    648 HD22 ASN A 639     197.635 235.851 248.204  1.00  0.00           H  
ATOM    649 HD21 ASN A 639     197.665 234.110 248.133  1.00  0.00           H  
ATOM    650  N   THR A 640     197.774 230.864 249.019  1.00 47.73           N  
ATOM    651  CA  THR A 640     196.716 230.160 249.724  1.00 47.73           C  
ATOM    652  C   THR A 640     197.191 228.729 249.939  1.00 47.73           C  
ATOM    653  O   THR A 640     197.946 228.217 249.107  1.00 47.73           O  
ATOM    654  CB  THR A 640     195.412 230.188 248.906  1.00 47.73           C  
ATOM    655  OG1 THR A 640     195.669 229.736 247.572  1.00 47.73           O  
ATOM    656  CG2 THR A 640     194.827 231.590 248.875  1.00 47.73           C  
ATOM    657  H   THR A 640     198.131 230.336 248.236  1.00  0.00           H  
ATOM    658  HA  THR A 640     196.556 230.631 250.695  1.00  0.00           H  
ATOM    659  HB  THR A 640     194.672 229.513 249.336  1.00  0.00           H  
ATOM    660  HG1 THR A 640     195.606 230.469 246.948  1.00  0.00           H  
ATOM    661 HG21 THR A 640     193.965 231.639 248.209  1.00  0.00           H  
ATOM    662 HG22 THR A 640     194.484 231.879 249.869  1.00  0.00           H  
ATOM    663 HG23 THR A 640     195.532 232.348 248.557  1.00  0.00           H  
ATOM    664  N   PRO A 641     196.786 228.061 251.037  1.00 50.00           N  
ATOM    665  CA  PRO A 641     197.513 226.844 251.459  1.00 50.00           C  
ATOM    666  C   PRO A 641     197.427 225.646 250.518  1.00 50.00           C  
ATOM    667  O   PRO A 641     198.351 224.825 250.530  1.00 50.00           O  
ATOM    668  CB  PRO A 641     196.892 226.527 252.825  1.00 50.00           C  
ATOM    669  CG  PRO A 641     195.551 227.104 252.775  1.00 50.00           C  
ATOM    670  CD  PRO A 641     195.666 228.351 251.956  1.00 50.00           C  
ATOM    671  HA  PRO A 641     198.571 227.078 251.596  1.00  0.00           H  
ATOM    672  HB3 PRO A 641     197.471 227.024 253.605  1.00  0.00           H  
ATOM    673  HB2 PRO A 641     196.875 225.464 253.074  1.00  0.00           H  
ATOM    674  HG3 PRO A 641     195.145 227.303 253.763  1.00  0.00           H  
ATOM    675  HG2 PRO A 641     194.886 226.397 252.281  1.00  0.00           H  
ATOM    676  HD2 PRO A 641     194.737 228.588 251.439  1.00  0.00           H  
ATOM    677  HD3 PRO A 641     195.938 229.200 252.585  1.00  0.00           H  
ATOM    678  N   ILE A 642     196.382 225.520 249.698  1.00 46.35           N  
ATOM    679  CA  ILE A 642     196.341 224.430 248.722  1.00 46.35           C  
ATOM    680  C   ILE A 642     197.377 224.656 247.625  1.00 46.35           C  
ATOM    681  O   ILE A 642     198.156 223.756 247.287  1.00 46.35           O  
ATOM    682  CB  ILE A 642     194.925 224.279 248.137  1.00 46.35           C  
ATOM    683  CG1 ILE A 642     193.990 223.633 249.157  1.00 46.35           C  
ATOM    684  CG2 ILE A 642     194.945 223.438 246.864  1.00 46.35           C  
ATOM    685  CD1 ILE A 642     192.591 223.417 248.633  1.00 46.35           C  
ATOM    686  H   ILE A 642     195.625 226.187 249.699  1.00  0.00           H  
ATOM    687  HA  ILE A 642     196.599 223.495 249.225  1.00  0.00           H  
ATOM    688  HB  ILE A 642     194.537 225.264 247.878  1.00  0.00           H  
ATOM    689 HG13 ILE A 642     194.012 224.136 250.112  1.00  0.00           H  
ATOM    690 HG12 ILE A 642     194.389 222.645 249.392  1.00  0.00           H  
ATOM    691 HG21 ILE A 642     193.950 223.275 246.455  1.00  0.00           H  
ATOM    692 HG22 ILE A 642     195.484 223.908 246.042  1.00  0.00           H  
ATOM    693 HG23 ILE A 642     195.386 222.455 247.039  1.00  0.00           H  
ATOM    694 HD11 ILE A 642     191.901 223.262 249.462  1.00  0.00           H  
ATOM    695 HD12 ILE A 642     192.231 224.292 248.100  1.00  0.00           H  
ATOM    696 HD13 ILE A 642     192.511 222.560 247.965  1.00  0.00           H  
ATOM    697  N   VAL A 643     197.410 225.870 247.070  1.00 44.88           N  
ATOM    698  CA  VAL A 643     198.345 226.187 245.994  1.00 44.88           C  
ATOM    699  C   VAL A 643     199.774 226.235 246.523  1.00 44.88           C  
ATOM    700  O   VAL A 643     200.712 225.768 245.865  1.00 44.88           O  
ATOM    701  CB  VAL A 643     197.936 227.512 245.325  1.00 44.88           C  
ATOM    702  CG1 VAL A 643     198.784 227.788 244.097  1.00 44.88           C  
ATOM    703  CG2 VAL A 643     196.465 227.487 244.966  1.00 44.88           C  
ATOM    704  H   VAL A 643     196.784 226.601 247.375  1.00  0.00           H  
ATOM    705  HA  VAL A 643     198.292 225.394 245.244  1.00  0.00           H  
ATOM    706  HB  VAL A 643     198.086 228.337 246.024  1.00  0.00           H  
ATOM    707 HG11 VAL A 643     198.447 228.684 243.574  1.00  0.00           H  
ATOM    708 HG12 VAL A 643     199.815 227.959 244.382  1.00  0.00           H  
ATOM    709 HG13 VAL A 643     198.756 226.960 243.388  1.00  0.00           H  
ATOM    710 HG21 VAL A 643     196.195 228.349 244.357  1.00  0.00           H  
ATOM    711 HG22 VAL A 643     196.209 226.596 244.391  1.00  0.00           H  
ATOM    712 HG23 VAL A 643     195.824 227.516 245.847  1.00  0.00           H  
ATOM    713  N   LYS A 644     199.959 226.774 247.726  1.00 47.08           N  
ATOM    714  CA  LYS A 644     201.280 226.938 248.316  1.00 47.08           C  
ATOM    715  C   LYS A 644     201.789 225.654 248.976  1.00 47.08           C  
ATOM    716  O   LYS A 644     202.996 225.532 249.215  1.00 47.08           O  
ATOM    717  CB  LYS A 644     201.214 228.119 249.305  1.00 47.08           C  
ATOM    718  CG  LYS A 644     202.488 228.540 250.031  1.00 47.08           C  
ATOM    719  CD  LYS A 644     202.253 229.796 250.854  1.00 47.08           C  
ATOM    720  CE  LYS A 644     201.420 229.499 252.088  1.00 47.08           C  
ATOM    721  NZ  LYS A 644     201.280 230.694 252.965  1.00 47.08           N1+
ATOM    722  H   LYS A 644     199.172 227.137 248.250  1.00  0.00           H  
ATOM    723  HA  LYS A 644     201.995 227.208 247.535  1.00  0.00           H  
ATOM    724  HB3 LYS A 644     200.451 227.879 250.044  1.00  0.00           H  
ATOM    725  HB2 LYS A 644     200.835 228.984 248.758  1.00  0.00           H  
ATOM    726  HG3 LYS A 644     203.271 228.730 249.296  1.00  0.00           H  
ATOM    727  HG2 LYS A 644     202.857 227.740 250.673  1.00  0.00           H  
ATOM    728  HD3 LYS A 644     201.769 230.561 250.245  1.00  0.00           H  
ATOM    729  HD2 LYS A 644     203.221 230.208 251.145  1.00  0.00           H  
ATOM    730  HE3 LYS A 644     201.876 228.699 252.673  1.00  0.00           H  
ATOM    731  HE2 LYS A 644     200.416 229.171 251.820  1.00  0.00           H  
ATOM    732  HZ1 LYS A 644     200.829 231.441 252.456  1.00  0.00           H  
ATOM    733  HZ2 LYS A 644     200.721 230.455 253.772  1.00  0.00           H  
ATOM    734  HZ3 LYS A 644     202.193 230.998 253.271  1.00  0.00           H  
ATOM    735  N   ALA A 645     200.910 224.670 249.209  1.00 45.25           N  
ATOM    736  CA  ALA A 645     201.304 223.442 249.899  1.00 45.25           C  
ATOM    737  C   ALA A 645     202.256 222.601 249.056  1.00 45.25           C  
ATOM    738  O   ALA A 645     203.302 222.157 249.543  1.00 45.25           O  
ATOM    739  CB  ALA A 645     200.064 222.633 250.274  1.00 45.25           C  
ATOM    740  H   ALA A 645     199.930 224.783 248.989  1.00  0.00           H  
ATOM    741  HA  ALA A 645     201.825 223.705 250.822  1.00  0.00           H  
ATOM    742  HB1 ALA A 645     200.306 221.577 250.404  1.00  0.00           H  
ATOM    743  HB2 ALA A 645     199.661 222.946 251.236  1.00  0.00           H  
ATOM    744  HB3 ALA A 645     199.285 222.679 249.514  1.00  0.00           H  
ATOM    745  N   THR A 646     201.915 222.371 247.793  1.00 46.37           N  
ATOM    746  CA  THR A 646     202.836 221.715 246.883  1.00 46.37           C  
ATOM    747  C   THR A 646     203.735 222.763 246.233  1.00 46.37           C  
ATOM    748  O   THR A 646     203.699 223.947 246.577  1.00 46.37           O  
ATOM    749  CB  THR A 646     202.078 220.906 245.831  1.00 46.37           C  
ATOM    750  OG1 THR A 646     203.013 220.320 244.916  1.00 46.37           O  
ATOM    751  CG2 THR A 646     201.118 221.799 245.063  1.00 46.37           C  
ATOM    752  H   THR A 646     201.064 222.754 247.407  1.00  0.00           H  
ATOM    753  HA  THR A 646     203.482 221.012 247.414  1.00  0.00           H  
ATOM    754  HB  THR A 646     201.524 220.100 246.314  1.00  0.00           H  
ATOM    755  HG1 THR A 646     203.453 219.589 245.359  1.00  0.00           H  
ATOM    756 HG21 THR A 646     200.585 221.215 244.312  1.00  0.00           H  
ATOM    757 HG22 THR A 646     200.357 222.243 245.706  1.00  0.00           H  
ATOM    758 HG23 THR A 646     201.619 222.608 244.530  1.00  0.00           H  
ATOM    759  N   ASN A 647     204.565 222.326 245.290  1.00 44.09           N  
ATOM    760  CA  ASN A 647     205.405 223.258 244.550  1.00 44.09           C  
ATOM    761  C   ASN A 647     204.545 224.079 243.601  1.00 44.09           C  
ATOM    762  O   ASN A 647     203.891 223.530 242.708  1.00 44.09           O  
ATOM    763  CB  ASN A 647     206.492 222.511 243.785  1.00 44.09           C  
ATOM    764  CG  ASN A 647     207.696 222.198 244.644  1.00 44.09           C  
ATOM    765  OD1 ASN A 647     208.326 223.237 245.177  1.00 44.09           O  
ATOM    766  ND2 ASN A 647     208.063 221.036 244.822  1.00 44.09           N  
ATOM    767  H   ASN A 647     204.523 221.365 244.978  1.00  0.00           H  
ATOM    768  HA  ASN A 647     205.873 223.904 245.298  1.00  0.00           H  
ATOM    769  HB3 ASN A 647     206.877 223.141 242.981  1.00  0.00           H  
ATOM    770  HB2 ASN A 647     206.095 221.614 243.306  1.00  0.00           H  
ATOM    771 HD22 ASN A 647     208.880 220.850 245.386  1.00  0.00           H  
ATOM    772 HD21 ASN A 647     207.564 220.266 244.402  1.00  0.00           H  
ATOM    773  N   ARG A 648     204.535 225.395 243.810  1.00 40.80           N  
ATOM    774  CA  ARG A 648     203.737 226.276 242.967  1.00 40.80           C  
ATOM    775  C   ARG A 648     204.375 226.456 241.596  1.00 40.80           C  
ATOM    776  O   ARG A 648     203.670 226.533 240.583  1.00 40.80           O  
ATOM    777  CB  ARG A 648     203.562 227.623 243.662  1.00 40.80           C  
ATOM    778  CG  ARG A 648     202.417 228.465 243.150  1.00 40.80           C  
ATOM    779  CD  ARG A 648     202.181 229.614 244.103  1.00 40.80           C  
ATOM    780  NE  ARG A 648     203.436 230.271 244.454  1.00 40.80           N  
ATOM    781  CZ  ARG A 648     203.647 230.919 245.594  1.00 40.80           C  
ATOM    782  NH1 ARG A 648     202.686 230.994 246.502  1.00 40.80           N  
ATOM    783  NH2 ARG A 648     204.821 231.487 245.828  1.00 40.80           N1+
ATOM    784  H   ARG A 648     205.073 225.813 244.556  1.00  0.00           H  
ATOM    785  HA  ARG A 648     202.748 225.828 242.845  1.00  0.00           H  
ATOM    786  HB3 ARG A 648     204.525 228.136 243.614  1.00  0.00           H  
ATOM    787  HB2 ARG A 648     203.374 227.423 244.720  1.00  0.00           H  
ATOM    788  HG3 ARG A 648     201.541 227.822 243.130  1.00  0.00           H  
ATOM    789  HG2 ARG A 648     202.557 228.810 242.124  1.00  0.00           H  
ATOM    790  HD3 ARG A 648     201.558 229.291 244.936  1.00  0.00           H  
ATOM    791  HD2 ARG A 648     201.618 230.379 243.568  1.00  0.00           H  
ATOM    792  HE  ARG A 648     204.176 230.231 243.767  1.00  0.00           H  
ATOM    793 HH12 ARG A 648     202.841 231.489 247.367  1.00  0.00           H  
ATOM    794 HH11 ARG A 648     201.810 230.521 246.344  1.00  0.00           H  
ATOM    795 HH22 ARG A 648     204.981 232.015 246.675  1.00  0.00           H  
ATOM    796 HH21 ARG A 648     205.585 231.369 245.174  1.00  0.00           H  
ATOM    797  N   GLU A 649     205.707 226.529 241.545  1.00 40.36           N  
ATOM    798  CA  GLU A 649     206.397 226.731 240.275  1.00 40.36           C  
ATOM    799  C   GLU A 649     206.389 225.471 239.421  1.00 40.36           C  
ATOM    800  O   GLU A 649     206.389 225.562 238.189  1.00 40.36           O  
ATOM    801  CB  GLU A 649     207.838 227.195 240.508  1.00 40.36           C  
ATOM    802  CG  GLU A 649     208.008 228.550 241.207  1.00 40.36           C  
ATOM    803  CD  GLU A 649     207.852 228.487 242.717  1.00 40.36           C  
ATOM    804  OE1 GLU A 649     207.783 229.558 243.354  1.00 40.36           O  
ATOM    805  OE2 GLU A 649     207.800 227.367 243.266  1.00 40.36           O1-
ATOM    806  H   GLU A 649     206.277 226.517 242.383  1.00  0.00           H  
ATOM    807  HA  GLU A 649     205.886 227.515 239.711  1.00  0.00           H  
ATOM    808  HB3 GLU A 649     208.309 227.303 239.529  1.00  0.00           H  
ATOM    809  HB2 GLU A 649     208.425 226.412 240.992  1.00  0.00           H  
ATOM    810  HG3 GLU A 649     207.305 229.275 240.794  1.00  0.00           H  
ATOM    811  HG2 GLU A 649     209.007 228.935 240.998  1.00  0.00           H  
ATOM    812  N   LEU A 650     206.388 224.293 240.045  1.00 34.92           N  
ATOM    813  CA  LEU A 650     206.328 223.049 239.291  1.00 34.92           C  
ATOM    814  C   LEU A 650     204.926 222.760 238.767  1.00 34.92           C  
ATOM    815  O   LEU A 650     204.781 222.003 237.801  1.00 34.92           O  
ATOM    816  CB  LEU A 650     206.827 221.894 240.163  1.00 34.92           C  
ATOM    817  CG  LEU A 650     207.124 220.526 239.548  1.00 34.92           C  
ATOM    818  CD1 LEU A 650     208.511 220.506 238.939  1.00 34.92           C  
ATOM    819  CD2 LEU A 650     206.993 219.444 240.594  1.00 34.92           C  
ATOM    820  H   LEU A 650     206.399 224.238 241.053  1.00  0.00           H  
ATOM    821  HA  LEU A 650     207.001 223.117 238.433  1.00  0.00           H  
ATOM    822  HB3 LEU A 650     206.055 221.773 240.924  1.00  0.00           H  
ATOM    823  HB2 LEU A 650     207.702 222.220 240.728  1.00  0.00           H  
ATOM    824  HG  LEU A 650     206.398 220.298 238.768  1.00  0.00           H  
ATOM    825 HD11 LEU A 650     208.966 219.516 238.964  1.00  0.00           H  
ATOM    826 HD12 LEU A 650     208.462 220.791 237.887  1.00  0.00           H  
ATOM    827 HD13 LEU A 650     209.202 221.196 239.425  1.00  0.00           H  
ATOM    828 HD21 LEU A 650     206.408 218.618 240.198  1.00  0.00           H  
ATOM    829 HD22 LEU A 650     207.956 219.031 240.897  1.00  0.00           H  
ATOM    830 HD23 LEU A 650     206.510 219.773 241.513  1.00  0.00           H  
ATOM    831  N   SER A 651     203.897 223.366 239.357  1.00 31.93           N  
ATOM    832  CA  SER A 651     202.538 223.232 238.854  1.00 31.93           C  
ATOM    833  C   SER A 651     202.205 224.254 237.778  1.00 31.93           C  
ATOM    834  O   SER A 651     201.135 224.161 237.170  1.00 31.93           O  
ATOM    835  CB  SER A 651     201.531 223.362 239.996  1.00 31.93           C  
ATOM    836  OG  SER A 651     201.536 224.676 240.519  1.00 31.93           O  
ATOM    837  H   SER A 651     204.045 223.976 240.148  1.00  0.00           H  
ATOM    838  HA  SER A 651     202.394 222.240 238.421  1.00  0.00           H  
ATOM    839  HB3 SER A 651     201.764 222.658 240.796  1.00  0.00           H  
ATOM    840  HB2 SER A 651     200.521 223.127 239.655  1.00  0.00           H  
ATOM    841  HG  SER A 651     202.388 224.850 240.926  1.00  0.00           H  
ATOM    842  N   TYR A 652     203.086 225.222 237.533  1.00 31.66           N  
ATOM    843  CA  TYR A 652     202.973 226.080 236.362  1.00 31.66           C  
ATOM    844  C   TYR A 652     203.640 225.478 235.139  1.00 31.66           C  
ATOM    845  O   TYR A 652     203.332 225.889 234.016  1.00 31.66           O  
ATOM    846  CB  TYR A 652     203.589 227.456 236.635  1.00 31.66           C  
ATOM    847  CG  TYR A 652     202.805 228.323 237.594  1.00 31.66           C  
ATOM    848  CD1 TYR A 652     201.454 228.100 237.821  1.00 31.66           C  
ATOM    849  CD2 TYR A 652     203.418 229.372 238.266  1.00 31.66           C  
ATOM    850  CE1 TYR A 652     200.738 228.893 238.694  1.00 31.66           C  
ATOM    851  CE2 TYR A 652     202.709 230.170 239.140  1.00 31.66           C  
ATOM    852  CZ  TYR A 652     201.371 229.925 239.349  1.00 31.66           C  
ATOM    853  OH  TYR A 652     200.665 230.718 240.219  1.00 31.66           O  
ATOM    854  H   TYR A 652     203.928 225.305 238.085  1.00  0.00           H  
ATOM    855  HA  TYR A 652     201.939 226.189 236.038  1.00  0.00           H  
ATOM    856  HB3 TYR A 652     203.655 228.028 235.708  1.00  0.00           H  
ATOM    857  HB2 TYR A 652     204.612 227.347 236.998  1.00  0.00           H  
ATOM    858  HD1 TYR A 652     200.895 227.317 237.337  1.00  0.00           H  
ATOM    859  HD2 TYR A 652     204.468 229.569 238.107  1.00  0.00           H  
ATOM    860  HE1 TYR A 652     199.690 228.711 238.842  1.00  0.00           H  
ATOM    861  HE2 TYR A 652     203.204 230.980 239.656  1.00  0.00           H  
ATOM    862  HH  TYR A 652     199.742 230.464 240.302  1.00  0.00           H  
ATOM    863  N   LEU A 653     204.544 224.520 235.331  1.00 28.49           N  
ATOM    864  CA  LEU A 653     205.199 223.827 234.233  1.00 28.49           C  
ATOM    865  C   LEU A 653     204.408 222.616 233.757  1.00 28.49           C  
ATOM    866  O   LEU A 653     204.702 222.079 232.684  1.00 28.49           O  
ATOM    867  CB  LEU A 653     206.611 223.403 234.661  1.00 28.49           C  
ATOM    868  CG  LEU A 653     207.672 223.064 233.615  1.00 28.49           C  
ATOM    869  CD1 LEU A 653     207.838 224.212 232.643  1.00 28.49           C  
ATOM    870  CD2 LEU A 653     208.988 222.739 234.288  1.00 28.49           C  
ATOM    871  H   LEU A 653     204.785 224.225 236.267  1.00  0.00           H  
ATOM    872  HA  LEU A 653     205.290 224.506 233.384  1.00  0.00           H  
ATOM    873  HB3 LEU A 653     206.524 222.567 235.359  1.00  0.00           H  
ATOM    874  HB2 LEU A 653     207.022 224.217 235.263  1.00  0.00           H  
ATOM    875  HG  LEU A 653     207.353 222.180 233.061  1.00  0.00           H  
ATOM    876 HD11 LEU A 653     208.857 224.293 232.262  1.00  0.00           H  
ATOM    877 HD12 LEU A 653     207.193 224.071 231.774  1.00  0.00           H  
ATOM    878 HD13 LEU A 653     207.583 225.174 233.088  1.00  0.00           H  
ATOM    879 HD21 LEU A 653     209.410 221.823 233.876  1.00  0.00           H  
ATOM    880 HD22 LEU A 653     209.736 223.523 234.165  1.00  0.00           H  
ATOM    881 HD23 LEU A 653     208.879 222.580 235.362  1.00  0.00           H  
ATOM    882  N   LEU A 654     203.387 222.201 234.505  1.00 27.42           N  
ATOM    883  CA  LEU A 654     202.527 221.101 234.099  1.00 27.42           C  
ATOM    884  C   LEU A 654     201.314 221.572 233.310  1.00 27.42           C  
ATOM    885  O   LEU A 654     200.892 220.887 232.367  1.00 27.42           O  
ATOM    886  CB  LEU A 654     202.074 220.316 235.336  1.00 27.42           C  
ATOM    887  CG  LEU A 654     201.229 219.061 235.147  1.00 27.42           C  
ATOM    888  CD1 LEU A 654     202.018 218.042 234.361  1.00 27.42           C  
ATOM    889  CD2 LEU A 654     200.831 218.491 236.490  1.00 27.42           C  
ATOM    890  H   LEU A 654     203.179 222.656 235.382  1.00  0.00           H  
ATOM    891  HA  LEU A 654     203.100 220.417 233.479  1.00  0.00           H  
ATOM    892  HB3 LEU A 654     201.524 221.005 235.981  1.00  0.00           H  
ATOM    893  HB2 LEU A 654     202.962 220.046 235.912  1.00  0.00           H  
ATOM    894  HG  LEU A 654     200.314 219.309 234.608  1.00  0.00           H  
ATOM    895 HD11 LEU A 654     201.582 217.947 233.369  1.00  0.00           H  
ATOM    896 HD12 LEU A 654     203.047 218.333 234.200  1.00  0.00           H  
ATOM    897 HD13 LEU A 654     202.007 217.050 234.807  1.00  0.00           H  
ATOM    898 HD21 LEU A 654     199.922 217.895 236.405  1.00  0.00           H  
ATOM    899 HD22 LEU A 654     201.606 217.846 236.906  1.00  0.00           H  
ATOM    900 HD23 LEU A 654     200.644 219.271 237.228  1.00  0.00           H  
ATOM    901  N   LEU A 655     200.802 222.760 233.616  1.00 26.10           N  
ATOM    902  CA  LEU A 655     199.709 223.358 232.868  1.00 26.10           C  
ATOM    903  C   LEU A 655     200.180 224.022 231.583  1.00 26.10           C  
ATOM    904  O   LEU A 655     199.347 224.484 230.800  1.00 26.10           O  
ATOM    905  CB  LEU A 655     198.972 224.374 233.742  1.00 26.10           C  
ATOM    906  CG  LEU A 655     198.300 223.780 234.977  1.00 26.10           C  
ATOM    907  CD1 LEU A 655     197.813 224.873 235.891  1.00 26.10           C  
ATOM    908  CD2 LEU A 655     197.156 222.885 234.561  1.00 26.10           C  
ATOM    909  H   LEU A 655     201.181 223.300 234.381  1.00  0.00           H  
ATOM    910  HA  LEU A 655     199.005 222.579 232.570  1.00  0.00           H  
ATOM    911  HB3 LEU A 655     198.221 224.911 233.158  1.00  0.00           H  
ATOM    912  HB2 LEU A 655     199.690 225.133 234.061  1.00  0.00           H  
ATOM    913  HG  LEU A 655     199.021 223.186 235.541  1.00  0.00           H  
ATOM    914 HD11 LEU A 655     197.275 224.461 236.746  1.00  0.00           H  
ATOM    915 HD12 LEU A 655     198.645 225.451 236.294  1.00  0.00           H  
ATOM    916 HD13 LEU A 655     197.136 225.552 235.374  1.00  0.00           H  
ATOM    917 HD21 LEU A 655     196.227 223.127 235.077  1.00  0.00           H  
ATOM    918 HD22 LEU A 655     196.940 222.936 233.497  1.00  0.00           H  
ATOM    919 HD23 LEU A 655     197.383 221.843 234.785  1.00  0.00           H  
ATOM    920  N   PHE A 656     201.490 224.089 231.357  1.00 25.61           N  
ATOM    921  CA  PHE A 656     202.054 224.398 230.050  1.00 25.61           C  
ATOM    922  C   PHE A 656     202.234 223.134 229.218  1.00 25.61           C  
ATOM    923  O   PHE A 656     202.002 223.146 228.000  1.00 25.61           O  
ATOM    924  CB  PHE A 656     203.388 225.135 230.226  1.00 25.61           C  
ATOM    925  CG  PHE A 656     204.128 225.395 228.942  1.00 25.61           C  
ATOM    926  CD1 PHE A 656     203.813 226.492 228.162  1.00 25.61           C  
ATOM    927  CD2 PHE A 656     205.181 224.581 228.551  1.00 25.61           C  
ATOM    928  CE1 PHE A 656     204.500 226.744 226.991  1.00 25.61           C  
ATOM    929  CE2 PHE A 656     205.868 224.830 227.382  1.00 25.61           C  
ATOM    930  CZ  PHE A 656     205.527 225.912 226.604  1.00 25.61           C  
ATOM    931  H   PHE A 656     202.135 223.761 232.061  1.00  0.00           H  
ATOM    932  HA  PHE A 656     201.388 225.063 229.496  1.00  0.00           H  
ATOM    933  HB3 PHE A 656     204.037 224.572 230.900  1.00  0.00           H  
ATOM    934  HB2 PHE A 656     203.212 226.091 230.721  1.00  0.00           H  
ATOM    935  HD1 PHE A 656     203.011 227.152 228.459  1.00  0.00           H  
ATOM    936  HD2 PHE A 656     205.460 223.730 229.156  1.00  0.00           H  
ATOM    937  HE1 PHE A 656     204.235 227.596 226.382  1.00  0.00           H  
ATOM    938  HE2 PHE A 656     206.675 224.179 227.080  1.00  0.00           H  
ATOM    939  HZ  PHE A 656     206.065 226.109 225.688  1.00  0.00           H  
ATOM    940  N   SER A 657     202.636 222.035 229.864  1.00 26.35           N  
ATOM    941  CA  SER A 657     202.780 220.770 229.155  1.00 26.35           C  
ATOM    942  C   SER A 657     201.433 220.225 228.706  1.00 26.35           C  
ATOM    943  O   SER A 657     201.350 219.591 227.653  1.00 26.35           O  
ATOM    944  CB  SER A 657     203.497 219.749 230.032  1.00 26.35           C  
ATOM    945  OG  SER A 657     202.737 219.459 231.188  1.00 26.35           O  
ATOM    946  H   SER A 657     202.848 222.053 230.851  1.00  0.00           H  
ATOM    947  HA  SER A 657     203.397 220.935 228.269  1.00  0.00           H  
ATOM    948  HB3 SER A 657     204.455 220.154 230.351  1.00  0.00           H  
ATOM    949  HB2 SER A 657     203.704 218.831 229.482  1.00  0.00           H  
ATOM    950  HG  SER A 657     202.466 220.277 231.614  1.00  0.00           H  
ATOM    951  N   LEU A 658     200.366 220.477 229.469  1.00 25.37           N  
ATOM    952  CA  LEU A 658     199.037 220.096 228.990  1.00 25.37           C  
ATOM    953  C   LEU A 658     198.563 220.964 227.828  1.00 25.37           C  
ATOM    954  O   LEU A 658     197.898 220.453 226.916  1.00 25.37           O  
ATOM    955  CB  LEU A 658     198.026 220.134 230.137  1.00 25.37           C  
ATOM    956  CG  LEU A 658     198.266 219.079 231.216  1.00 25.37           C  
ATOM    957  CD1 LEU A 658     197.336 219.260 232.384  1.00 25.37           C  
ATOM    958  CD2 LEU A 658     198.054 217.714 230.608  1.00 25.37           C  
ATOM    959  H   LEU A 658     200.442 220.952 230.358  1.00  0.00           H  
ATOM    960  HA  LEU A 658     199.080 219.075 228.615  1.00  0.00           H  
ATOM    961  HB3 LEU A 658     197.011 220.025 229.747  1.00  0.00           H  
ATOM    962  HB2 LEU A 658     198.057 221.125 230.594  1.00  0.00           H  
ATOM    963  HG  LEU A 658     199.290 219.130 231.582  1.00  0.00           H  
ATOM    964 HD11 LEU A 658     197.902 219.478 233.291  1.00  0.00           H  
ATOM    965 HD12 LEU A 658     196.651 220.095 232.235  1.00  0.00           H  
ATOM    966 HD13 LEU A 658     196.719 218.387 232.598  1.00  0.00           H  
ATOM    967 HD21 LEU A 658     197.794 216.957 231.349  1.00  0.00           H  
ATOM    968 HD22 LEU A 658     197.266 217.709 229.854  1.00  0.00           H  
ATOM    969 HD23 LEU A 658     198.965 217.360 230.126  1.00  0.00           H  
ATOM    970  N   LEU A 659     198.923 222.254 227.816  1.00 24.03           N  
ATOM    971  CA  LEU A 659     198.618 223.099 226.664  1.00 24.03           C  
ATOM    972  C   LEU A 659     199.394 222.662 225.431  1.00 24.03           C  
ATOM    973  O   LEU A 659     198.926 222.854 224.304  1.00 24.03           O  
ATOM    974  CB  LEU A 659     198.932 224.564 226.968  1.00 24.03           C  
ATOM    975  CG  LEU A 659     198.015 225.355 227.898  1.00 24.03           C  
ATOM    976  CD1 LEU A 659     198.644 226.686 228.256  1.00 24.03           C  
ATOM    977  CD2 LEU A 659     196.657 225.566 227.277  1.00 24.03           C  
ATOM    978  H   LEU A 659     199.468 222.656 228.565  1.00  0.00           H  
ATOM    979  HA  LEU A 659     197.555 223.012 226.430  1.00  0.00           H  
ATOM    980  HB3 LEU A 659     198.997 225.122 226.031  1.00  0.00           H  
ATOM    981  HB2 LEU A 659     199.943 224.598 227.373  1.00  0.00           H  
ATOM    982  HG  LEU A 659     197.882 224.784 228.812  1.00  0.00           H  
ATOM    983 HD11 LEU A 659     198.610 226.846 229.334  1.00  0.00           H  
ATOM    984 HD12 LEU A 659     199.692 226.753 227.961  1.00  0.00           H  
ATOM    985 HD13 LEU A 659     198.134 227.530 227.789  1.00  0.00           H  
ATOM    986 HD21 LEU A 659     196.118 226.412 227.705  1.00  0.00           H  
ATOM    987 HD22 LEU A 659     196.780 225.739 226.210  1.00  0.00           H  
ATOM    988 HD23 LEU A 659     196.035 224.680 227.391  1.00  0.00           H  
ATOM    989  N   CYS A 660     200.578 222.079 225.625  1.00 24.99           N  
ATOM    990  CA  CYS A 660     201.297 221.493 224.500  1.00 24.99           C  
ATOM    991  C   CYS A 660     200.722 220.139 224.090  1.00 24.99           C  
ATOM    992  O   CYS A 660     200.733 219.802 222.901  1.00 24.99           O  
ATOM    993  CB  CYS A 660     202.781 221.355 224.836  1.00 24.99           C  
ATOM    994  SG  CYS A 660     203.650 222.925 225.015  1.00 24.99           S  
ATOM    995  H   CYS A 660     200.969 221.975 226.551  1.00  0.00           H  
ATOM    996  HA  CYS A 660     201.254 222.165 223.646  1.00  0.00           H  
ATOM    997  HB3 CYS A 660     203.293 220.800 224.048  1.00  0.00           H  
ATOM    998  HB2 CYS A 660     202.918 220.780 225.752  1.00  0.00           H  
ATOM    999  HG  CYS A 660     203.032 223.300 226.140  1.00  0.00           H  
ATOM   1000  N   CYS A 661     200.191 219.370 225.046  1.00 25.73           N  
ATOM   1001  CA  CYS A 661     199.639 218.053 224.735  1.00 25.73           C  
ATOM   1002  C   CYS A 661     198.337 218.155 223.952  1.00 25.73           C  
ATOM   1003  O   CYS A 661     198.086 217.343 223.055  1.00 25.73           O  
ATOM   1004  CB  CYS A 661     199.416 217.253 226.019  1.00 25.73           C  
ATOM   1005  SG  CYS A 661     200.900 216.505 226.725  1.00 25.73           S  
ATOM   1006  H   CYS A 661     200.207 219.655 226.016  1.00  0.00           H  
ATOM   1007  HA  CYS A 661     200.352 217.503 224.117  1.00  0.00           H  
ATOM   1008  HB3 CYS A 661     198.744 216.416 225.820  1.00  0.00           H  
ATOM   1009  HB2 CYS A 661     198.916 217.855 226.774  1.00  0.00           H  
ATOM   1010  HG  CYS A 661     201.453 217.656 227.123  1.00  0.00           H  
ATOM   1011  N   PHE A 662     197.487 219.130 224.284  1.00 24.50           N  
ATOM   1012  CA  PHE A 662     196.276 219.328 223.489  1.00 24.50           C  
ATOM   1013  C   PHE A 662     196.592 219.886 222.105  1.00 24.50           C  
ATOM   1014  O   PHE A 662     195.914 219.548 221.129  1.00 24.50           O  
ATOM   1015  CB  PHE A 662     195.281 220.233 224.215  1.00 24.50           C  
ATOM   1016  CG  PHE A 662     194.536 219.550 225.325  1.00 24.50           C  
ATOM   1017  CD1 PHE A 662     193.487 218.698 225.036  1.00 24.50           C  
ATOM   1018  CD2 PHE A 662     194.855 219.784 226.649  1.00 24.50           C  
ATOM   1019  CE1 PHE A 662     192.789 218.073 226.045  1.00 24.50           C  
ATOM   1020  CE2 PHE A 662     194.161 219.161 227.663  1.00 24.50           C  
ATOM   1021  CZ  PHE A 662     193.128 218.306 227.361  1.00 24.50           C  
ATOM   1022  H   PHE A 662     197.672 219.763 225.052  1.00  0.00           H  
ATOM   1023  HA  PHE A 662     195.786 218.364 223.331  1.00  0.00           H  
ATOM   1024  HB3 PHE A 662     194.535 220.619 223.517  1.00  0.00           H  
ATOM   1025  HB2 PHE A 662     195.795 221.111 224.610  1.00  0.00           H  
ATOM   1026  HD1 PHE A 662     193.212 218.523 224.007  1.00  0.00           H  
ATOM   1027  HD2 PHE A 662     195.599 220.512 226.909  1.00  0.00           H  
ATOM   1028  HE1 PHE A 662     191.977 217.403 225.804  1.00  0.00           H  
ATOM   1029  HE2 PHE A 662     194.413 219.362 228.694  1.00  0.00           H  
ATOM   1030  HZ  PHE A 662     192.578 217.820 228.154  1.00  0.00           H  
ATOM   1031  N   SER A 663     197.608 220.741 221.994  1.00 24.65           N  
ATOM   1032  CA  SER A 663     197.953 221.323 220.703  1.00 24.65           C  
ATOM   1033  C   SER A 663     198.811 220.408 219.840  1.00 24.65           C  
ATOM   1034  O   SER A 663     199.001 220.706 218.658  1.00 24.65           O  
ATOM   1035  CB  SER A 663     198.677 222.655 220.899  1.00 24.65           C  
ATOM   1036  OG  SER A 663     199.875 222.480 221.628  1.00 24.65           O  
ATOM   1037  H   SER A 663     198.160 221.011 222.795  1.00  0.00           H  
ATOM   1038  HA  SER A 663     197.043 221.543 220.140  1.00  0.00           H  
ATOM   1039  HB3 SER A 663     198.038 223.354 221.441  1.00  0.00           H  
ATOM   1040  HB2 SER A 663     198.909 223.125 219.942  1.00  0.00           H  
ATOM   1041  HG  SER A 663     199.666 222.535 222.566  1.00  0.00           H  
ATOM   1042  N   SER A 664     199.333 219.313 220.390  1.00 25.54           N  
ATOM   1043  CA  SER A 664     200.113 218.377 219.590  1.00 25.54           C  
ATOM   1044  C   SER A 664     199.257 217.427 218.766  1.00 25.54           C  
ATOM   1045  O   SER A 664     199.814 216.637 217.999  1.00 25.54           O  
ATOM   1046  CB  SER A 664     201.041 217.559 220.487  1.00 25.54           C  
ATOM   1047  OG  SER A 664     200.319 216.559 221.178  1.00 25.54           O  
ATOM   1048  H   SER A 664     199.210 219.112 221.372  1.00  0.00           H  
ATOM   1049  HA  SER A 664     200.754 218.935 218.905  1.00  0.00           H  
ATOM   1050  HB3 SER A 664     201.589 218.185 221.189  1.00  0.00           H  
ATOM   1051  HB2 SER A 664     201.799 217.058 219.882  1.00  0.00           H  
ATOM   1052  HG  SER A 664     199.734 216.977 221.818  1.00  0.00           H  
ATOM   1053  N   SER A 665     197.933 217.464 218.907  1.00 24.85           N  
ATOM   1054  CA  SER A 665     197.063 216.602 218.118  1.00 24.85           C  
ATOM   1055  C   SER A 665     196.627 217.239 216.809  1.00 24.85           C  
ATOM   1056  O   SER A 665     196.013 216.557 215.982  1.00 24.85           O  
ATOM   1057  CB  SER A 665     195.825 216.211 218.928  1.00 24.85           C  
ATOM   1058  OG  SER A 665     195.101 217.359 219.325  1.00 24.85           O  
ATOM   1059  H   SER A 665     197.498 218.112 219.548  1.00  0.00           H  
ATOM   1060  HA  SER A 665     197.570 215.668 217.869  1.00  0.00           H  
ATOM   1061  HB3 SER A 665     196.117 215.663 219.823  1.00  0.00           H  
ATOM   1062  HB2 SER A 665     195.176 215.546 218.361  1.00  0.00           H  
ATOM   1063  HG  SER A 665     195.561 217.797 220.047  1.00  0.00           H  
ATOM   1064  N   LEU A 666     196.930 218.516 216.595  1.00 25.79           N  
ATOM   1065  CA  LEU A 666     196.562 219.207 215.367  1.00 25.79           C  
ATOM   1066  C   LEU A 666     197.553 218.983 214.236  1.00 25.79           C  
ATOM   1067  O   LEU A 666     197.336 219.498 213.135  1.00 25.79           O  
ATOM   1068  CB  LEU A 666     196.409 220.705 215.637  1.00 25.79           C  
ATOM   1069  CG  LEU A 666     195.325 221.075 216.651  1.00 25.79           C  
ATOM   1070  CD1 LEU A 666     195.293 222.568 216.899  1.00 25.79           C  
ATOM   1071  CD2 LEU A 666     193.971 220.588 216.172  1.00 25.79           C  
ATOM   1072  H   LEU A 666     197.432 219.049 217.291  1.00  0.00           H  
ATOM   1073  HA  LEU A 666     195.606 218.827 215.002  1.00  0.00           H  
ATOM   1074  HB3 LEU A 666     196.199 221.233 214.705  1.00  0.00           H  
ATOM   1075  HB2 LEU A 666     197.367 221.095 215.986  1.00  0.00           H  
ATOM   1076  HG  LEU A 666     195.550 220.591 217.603  1.00  0.00           H  
ATOM   1077 HD11 LEU A 666     195.303 222.779 217.969  1.00  0.00           H  
ATOM   1078 HD12 LEU A 666     196.159 223.074 216.470  1.00  0.00           H  
ATOM   1079 HD13 LEU A 666     194.411 223.055 216.481  1.00  0.00           H  
ATOM   1080 HD21 LEU A 666     193.153 221.244 216.471  1.00  0.00           H  
ATOM   1081 HD22 LEU A 666     193.921 220.490 215.088  1.00  0.00           H  
ATOM   1082 HD23 LEU A 666     193.747 219.609 216.598  1.00  0.00           H  
ATOM   1083  N   PHE A 667     198.635 218.246 214.476  1.00 27.83           N  
ATOM   1084  CA  PHE A 667     199.529 217.840 213.401  1.00 27.83           C  
ATOM   1085  C   PHE A 667     199.025 216.617 212.654  1.00 27.83           C  
ATOM   1086  O   PHE A 667     199.527 216.324 211.565  1.00 27.83           O  
ATOM   1087  CB  PHE A 667     200.926 217.557 213.952  1.00 27.83           C  
ATOM   1088  CG  PHE A 667     201.619 218.768 214.500  1.00 27.83           C  
ATOM   1089  CD1 PHE A 667     202.323 219.615 213.661  1.00 27.83           C  
ATOM   1090  CD2 PHE A 667     201.575 219.057 215.853  1.00 27.83           C  
ATOM   1091  CE1 PHE A 667     202.966 220.729 214.163  1.00 27.83           C  
ATOM   1092  CE2 PHE A 667     202.213 220.171 216.359  1.00 27.83           C  
ATOM   1093  CZ  PHE A 667     202.910 221.006 215.514  1.00 27.83           C  
ATOM   1094  H   PHE A 667     198.810 217.869 215.396  1.00  0.00           H  
ATOM   1095  HA  PHE A 667     199.627 218.644 212.668  1.00  0.00           H  
ATOM   1096  HB3 PHE A 667     201.567 217.196 213.151  1.00  0.00           H  
ATOM   1097  HB2 PHE A 667     200.895 216.774 214.713  1.00  0.00           H  
ATOM   1098  HD1 PHE A 667     202.374 219.407 212.602  1.00  0.00           H  
ATOM   1099  HD2 PHE A 667     201.034 218.408 216.523  1.00  0.00           H  
ATOM   1100  HE1 PHE A 667     203.513 221.382 213.499  1.00  0.00           H  
ATOM   1101  HE2 PHE A 667     202.167 220.387 217.417  1.00  0.00           H  
ATOM   1102  HZ  PHE A 667     203.412 221.877 215.908  1.00  0.00           H  
ATOM   1103  N   PHE A 668     198.052 215.901 213.209  1.00 27.72           N  
ATOM   1104  CA  PHE A 668     197.487 214.722 212.572  1.00 27.72           C  
ATOM   1105  C   PHE A 668     196.229 215.034 211.772  1.00 27.72           C  
ATOM   1106  O   PHE A 668     195.640 214.118 211.192  1.00 27.72           O  
ATOM   1107  CB  PHE A 668     197.179 213.642 213.619  1.00 27.72           C  
ATOM   1108  CG  PHE A 668     198.392 213.137 214.361  1.00 27.72           C  
ATOM   1109  CD1 PHE A 668     199.034 211.980 213.952  1.00 27.72           C  
ATOM   1110  CD2 PHE A 668     198.861 213.788 215.491  1.00 27.72           C  
ATOM   1111  CE1 PHE A 668     200.137 211.506 214.632  1.00 27.72           C  
ATOM   1112  CE2 PHE A 668     199.963 213.318 216.172  1.00 27.72           C  
ATOM   1113  CZ  PHE A 668     200.600 212.173 215.742  1.00 27.72           C  
ATOM   1114  H   PHE A 668     197.660 216.172 214.100  1.00  0.00           H  
ATOM   1115  HA  PHE A 668     198.197 214.282 211.869  1.00  0.00           H  
ATOM   1116  HB3 PHE A 668     196.678 212.786 213.162  1.00  0.00           H  
ATOM   1117  HB2 PHE A 668     196.477 214.037 214.354  1.00  0.00           H  
ATOM   1118  HD1 PHE A 668     198.683 211.452 213.078  1.00  0.00           H  
ATOM   1119  HD2 PHE A 668     198.369 214.683 215.840  1.00  0.00           H  
ATOM   1120  HE1 PHE A 668     200.632 210.607 214.294  1.00  0.00           H  
ATOM   1121  HE2 PHE A 668     200.325 213.844 217.044  1.00  0.00           H  
ATOM   1122  HZ  PHE A 668     201.467 211.808 216.272  1.00  0.00           H  
ATOM   1123  N   ILE A 669     195.805 216.294 211.731  1.00 28.81           N  
ATOM   1124  CA  ILE A 669     194.638 216.724 210.971  1.00 28.81           C  
ATOM   1125  C   ILE A 669     195.117 217.546 209.784  1.00 28.81           C  
ATOM   1126  O   ILE A 669     195.962 218.436 209.934  1.00 28.81           O  
ATOM   1127  CB  ILE A 669     193.665 217.541 211.843  1.00 28.81           C  
ATOM   1128  CG1 ILE A 669     193.344 216.788 213.131  1.00 28.81           C  
ATOM   1129  CG2 ILE A 669     192.378 217.820 211.094  1.00 28.81           C  
ATOM   1130  CD1 ILE A 669     192.432 217.545 214.064  1.00 28.81           C  
ATOM   1131  H   ILE A 669     196.327 217.020 212.201  1.00  0.00           H  
ATOM   1132  HA  ILE A 669     194.084 215.865 210.585  1.00  0.00           H  
ATOM   1133  HB  ILE A 669     194.130 218.494 212.106  1.00  0.00           H  
ATOM   1134 HG13 ILE A 669     194.251 216.562 213.692  1.00  0.00           H  
ATOM   1135 HG12 ILE A 669     192.892 215.824 212.891  1.00  0.00           H  
ATOM   1136 HG21 ILE A 669     191.681 218.414 211.684  1.00  0.00           H  
ATOM   1137 HG22 ILE A 669     192.545 218.394 210.183  1.00  0.00           H  
ATOM   1138 HG23 ILE A 669     191.867 216.898 210.813  1.00  0.00           H  
ATOM   1139 HD11 ILE A 669     192.595 217.239 215.098  1.00  0.00           H  
ATOM   1140 HD12 ILE A 669     192.599 218.621 214.014  1.00  0.00           H  
ATOM   1141 HD13 ILE A 669     191.384 217.357 213.832  1.00  0.00           H  
ATOM   1142  N   GLY A 670     194.582 217.251 208.610  1.00 35.46           N  
ATOM   1143  CA  GLY A 670     194.907 217.979 207.402  1.00 35.46           C  
ATOM   1144  C   GLY A 670     195.646 217.108 206.405  1.00 35.46           C  
ATOM   1145  O   GLY A 670     195.823 215.901 206.589  1.00 35.46           O  
ATOM   1146  H   GLY A 670     193.916 216.496 208.526  1.00  0.00           H  
ATOM   1147  HA3 GLY A 670     195.479 218.891 207.583  1.00  0.00           H  
ATOM   1148  HA2 GLY A 670     193.968 218.298 206.948  1.00  0.00           H  
ATOM   1149  N   GLU A 671     196.077 217.745 205.327  1.00 40.17           N  
ATOM   1150  CA  GLU A 671     196.861 217.046 204.319  1.00 40.17           C  
ATOM   1151  C   GLU A 671     198.296 216.884 204.805  1.00 40.17           C  
ATOM   1152  O   GLU A 671     198.889 217.854 205.288  1.00 40.17           O  
ATOM   1153  CB  GLU A 671     196.843 217.800 202.996  1.00 40.17           C  
ATOM   1154  CG  GLU A 671     197.177 216.930 201.798  1.00 40.17           C  
ATOM   1155  CD  GLU A 671     197.528 217.736 200.566  1.00 40.17           C  
ATOM   1156  OE1 GLU A 671     198.713 217.735 200.174  1.00 40.17           O  
ATOM   1157  OE2 GLU A 671     196.621 218.369 199.988  1.00 40.17           O1-
ATOM   1158  H   GLU A 671     195.924 218.734 205.199  1.00  0.00           H  
ATOM   1159  HA  GLU A 671     196.361 216.099 204.120  1.00  0.00           H  
ATOM   1160  HB3 GLU A 671     197.529 218.649 203.040  1.00  0.00           H  
ATOM   1161  HB2 GLU A 671     195.855 218.237 202.841  1.00  0.00           H  
ATOM   1162  HG3 GLU A 671     196.349 216.266 201.576  1.00  0.00           H  
ATOM   1163  HG2 GLU A 671     198.017 216.274 202.032  1.00  0.00           H  
ATOM   1164  N   PRO A 672     198.864 215.679 204.734  1.00 39.48           N  
ATOM   1165  CA  PRO A 672     200.267 215.495 205.125  1.00 39.48           C  
ATOM   1166  C   PRO A 672     201.225 216.234 204.204  1.00 39.48           C  
ATOM   1167  O   PRO A 672     201.088 216.209 202.980  1.00 39.48           O  
ATOM   1168  CB  PRO A 672     200.463 213.979 205.026  1.00 39.48           C  
ATOM   1169  CG  PRO A 672     199.102 213.410 205.163  1.00 39.48           C  
ATOM   1170  CD  PRO A 672     198.177 214.396 204.523  1.00 39.48           C  
ATOM   1171  HA  PRO A 672     200.387 215.813 206.163  1.00  0.00           H  
ATOM   1172  HB3 PRO A 672     201.122 213.606 205.805  1.00  0.00           H  
ATOM   1173  HB2 PRO A 672     200.898 213.690 204.069  1.00  0.00           H  
ATOM   1174  HG3 PRO A 672     198.860 213.350 206.225  1.00  0.00           H  
ATOM   1175  HG2 PRO A 672     199.021 212.404 204.765  1.00  0.00           H  
ATOM   1176  HD2 PRO A 672     198.075 214.214 203.454  1.00  0.00           H  
ATOM   1177  HD3 PRO A 672     197.192 214.325 204.983  1.00  0.00           H  
ATOM   1178  N   GLN A 673     202.203 216.898 204.813  1.00 41.06           N  
ATOM   1179  CA  GLN A 673     203.293 217.557 204.110  1.00 41.06           C  
ATOM   1180  C   GLN A 673     204.608 217.091 204.719  1.00 41.06           C  
ATOM   1181  O   GLN A 673     204.638 216.213 205.586  1.00 41.06           O  
ATOM   1182  CB  GLN A 673     203.164 219.083 204.173  1.00 41.06           C  
ATOM   1183  CG  GLN A 673     201.895 219.628 203.543  1.00 41.06           C  
ATOM   1184  CD  GLN A 673     201.816 221.138 203.599  1.00 41.06           C  
ATOM   1185  OE1 GLN A 673     202.740 221.802 204.066  1.00 41.06           O  
ATOM   1186  NE2 GLN A 673     200.708 221.690 203.124  1.00 41.06           N  
ATOM   1187  H   GLN A 673     202.253 216.921 205.823  1.00  0.00           H  
ATOM   1188  HA  GLN A 673     203.325 217.255 203.061  1.00  0.00           H  
ATOM   1189  HB3 GLN A 673     204.015 219.544 203.669  1.00  0.00           H  
ATOM   1190  HB2 GLN A 673     203.217 219.403 205.216  1.00  0.00           H  
ATOM   1191  HG3 GLN A 673     201.018 219.226 204.050  1.00  0.00           H  
ATOM   1192  HG2 GLN A 673     201.831 219.310 202.501  1.00  0.00           H  
ATOM   1193 HE22 GLN A 673     200.597 222.693 203.133  1.00  0.00           H  
ATOM   1194 HE21 GLN A 673     199.971 221.112 202.746  1.00  0.00           H  
ATOM   1195  N   ASP A 674     205.710 217.680 204.253  1.00 42.03           N  
ATOM   1196  CA  ASP A 674     207.021 217.265 204.740  1.00 42.03           C  
ATOM   1197  C   ASP A 674     207.280 217.765 206.156  1.00 42.03           C  
ATOM   1198  O   ASP A 674     207.835 217.033 206.982  1.00 42.03           O  
ATOM   1199  CB  ASP A 674     208.112 217.752 203.790  1.00 42.03           C  
ATOM   1200  CG  ASP A 674     208.079 217.040 202.456  1.00 42.03           C  
ATOM   1201  OD1 ASP A 674     207.648 215.870 202.417  1.00 42.03           O  
ATOM   1202  OD2 ASP A 674     208.483 217.651 201.444  1.00 42.03           O1-
ATOM   1203  H   ASP A 674     205.673 218.378 203.524  1.00  0.00           H  
ATOM   1204  HA  ASP A 674     207.056 216.176 204.822  1.00  0.00           H  
ATOM   1205  HB3 ASP A 674     209.101 217.600 204.227  1.00  0.00           H  
ATOM   1206  HB2 ASP A 674     208.003 218.825 203.620  1.00  0.00           H  
ATOM   1207  N   TRP A 675     206.887 219.003 206.460  1.00 40.51           N  
ATOM   1208  CA  TRP A 675     207.164 219.553 207.783  1.00 40.51           C  
ATOM   1209  C   TRP A 675     206.195 219.044 208.842  1.00 40.51           C  
ATOM   1210  O   TRP A 675     206.574 218.947 210.014  1.00 40.51           O  
ATOM   1211  CB  TRP A 675     207.151 221.083 207.737  1.00 40.51           C  
ATOM   1212  CG  TRP A 675     205.831 221.688 207.391  1.00 40.51           C  
ATOM   1213  CD1 TRP A 675     205.312 221.857 206.143  1.00 40.51           C  
ATOM   1214  CD2 TRP A 675     204.867 222.226 208.303  1.00 40.51           C  
ATOM   1215  NE1 TRP A 675     204.080 222.459 206.219  1.00 40.51           N  
ATOM   1216  CE2 TRP A 675     203.784 222.697 207.535  1.00 40.51           C  
ATOM   1217  CE3 TRP A 675     204.813 222.353 209.694  1.00 40.51           C  
ATOM   1218  CZ2 TRP A 675     202.659 223.282 208.111  1.00 40.51           C  
ATOM   1219  CZ3 TRP A 675     203.695 222.934 210.265  1.00 40.51           C  
ATOM   1220  CH2 TRP A 675     202.634 223.391 209.474  1.00 40.51           C  
ATOM   1221  H   TRP A 675     206.425 219.593 205.783  1.00  0.00           H  
ATOM   1222  HA  TRP A 675     208.172 219.262 208.089  1.00  0.00           H  
ATOM   1223  HB3 TRP A 675     207.892 221.437 207.019  1.00  0.00           H  
ATOM   1224  HB2 TRP A 675     207.465 221.481 208.703  1.00  0.00           H  
ATOM   1225  HD1 TRP A 675     205.803 221.548 205.232  1.00  0.00           H  
ATOM   1226  HE1 TRP A 675     203.490 222.622 205.409  1.00  0.00           H  
ATOM   1227  HE3 TRP A 675     205.624 221.998 210.313  1.00  0.00           H  
ATOM   1228  HZ2 TRP A 675     201.837 223.634 207.505  1.00  0.00           H  
ATOM   1229  HZ3 TRP A 675     203.639 223.035 211.339  1.00  0.00           H  
ATOM   1230  HH2 TRP A 675     201.775 223.839 209.951  1.00  0.00           H  
ATOM   1231  N   THR A 676     204.952 218.730 208.466  1.00 37.89           N  
ATOM   1232  CA  THR A 676     204.004 218.194 209.440  1.00 37.89           C  
ATOM   1233  C   THR A 676     204.379 216.780 209.857  1.00 37.89           C  
ATOM   1234  O   THR A 676     204.305 216.436 211.042  1.00 37.89           O  
ATOM   1235  CB  THR A 676     202.584 218.218 208.880  1.00 37.89           C  
ATOM   1236  OG1 THR A 676     202.546 217.504 207.640  1.00 37.89           O  
ATOM   1237  CG2 THR A 676     202.126 219.643 208.654  1.00 37.89           C  
ATOM   1238  H   THR A 676     204.643 218.822 207.509  1.00  0.00           H  
ATOM   1239  HA  THR A 676     204.021 218.820 210.336  1.00  0.00           H  
ATOM   1240  HB  THR A 676     201.897 217.733 209.577  1.00  0.00           H  
ATOM   1241  HG1 THR A 676     202.723 216.577 207.820  1.00  0.00           H  
ATOM   1242 HG21 THR A 676     201.086 219.666 208.326  1.00  0.00           H  
ATOM   1243 HG22 THR A 676     202.194 220.234 209.567  1.00  0.00           H  
ATOM   1244 HG23 THR A 676     202.716 220.139 207.884  1.00  0.00           H  
ATOM   1245  N   CYS A 677     204.798 215.951 208.905  1.00 38.10           N  
ATOM   1246  CA  CYS A 677     205.173 214.580 209.217  1.00 38.10           C  
ATOM   1247  C   CYS A 677     206.567 214.466 209.815  1.00 38.10           C  
ATOM   1248  O   CYS A 677     206.935 213.384 210.285  1.00 38.10           O  
ATOM   1249  CB  CYS A 677     205.065 213.712 207.965  1.00 38.10           C  
ATOM   1250  SG  CYS A 677     203.373 213.230 207.602  1.00 38.10           S  
ATOM   1251  H   CYS A 677     204.873 216.250 207.942  1.00  0.00           H  
ATOM   1252  HA  CYS A 677     204.476 214.160 209.940  1.00  0.00           H  
ATOM   1253  HB3 CYS A 677     205.621 212.781 208.086  1.00  0.00           H  
ATOM   1254  HB2 CYS A 677     205.500 214.212 207.099  1.00  0.00           H  
ATOM   1255  N   ARG A 678     207.343 215.547 209.815  1.00 36.05           N  
ATOM   1256  CA  ARG A 678     208.636 215.567 210.480  1.00 36.05           C  
ATOM   1257  C   ARG A 678     208.544 216.073 211.914  1.00 36.05           C  
ATOM   1258  O   ARG A 678     209.469 215.843 212.700  1.00 36.05           O  
ATOM   1259  CB  ARG A 678     209.615 216.432 209.679  1.00 36.05           C  
ATOM   1260  CG  ARG A 678     211.068 216.031 209.804  1.00 36.05           C  
ATOM   1261  CD  ARG A 678     211.791 216.130 208.474  1.00 36.05           C  
ATOM   1262  NE  ARG A 678     211.678 217.457 207.881  1.00 36.05           N  
ATOM   1263  CZ  ARG A 678     212.069 217.757 206.648  1.00 36.05           C  
ATOM   1264  NH1 ARG A 678     212.596 216.820 205.873  1.00 36.05           N  
ATOM   1265  NH2 ARG A 678     211.931 218.992 206.189  1.00 36.05           N1+
ATOM   1266  H   ARG A 678     207.027 216.408 209.391  1.00  0.00           H  
ATOM   1267  HA  ARG A 678     209.048 214.575 210.518  1.00  0.00           H  
ATOM   1268  HB3 ARG A 678     209.461 217.499 209.851  1.00  0.00           H  
ATOM   1269  HB2 ARG A 678     209.355 216.258 208.640  1.00  0.00           H  
ATOM   1270  HG3 ARG A 678     211.158 215.039 210.224  1.00  0.00           H  
ATOM   1271  HG2 ARG A 678     211.563 216.663 210.543  1.00  0.00           H  
ATOM   1272  HD3 ARG A 678     211.410 215.359 207.802  1.00  0.00           H  
ATOM   1273  HD2 ARG A 678     212.849 215.916 208.631  1.00  0.00           H  
ATOM   1274  HE  ARG A 678     211.263 218.175 208.457  1.00  0.00           H  
ATOM   1275 HH12 ARG A 678     212.885 217.033 204.928  1.00  0.00           H  
ATOM   1276 HH11 ARG A 678     212.717 215.881 206.227  1.00  0.00           H  
ATOM   1277 HH22 ARG A 678     211.572 219.722 206.791  1.00  0.00           H  
ATOM   1278 HH21 ARG A 678     212.189 219.221 205.239  1.00  0.00           H  
ATOM   1279  N   LEU A 679     207.449 216.747 212.270  1.00 30.74           N  
ATOM   1280  CA  LEU A 679     207.206 217.217 213.630  1.00 30.74           C  
ATOM   1281  C   LEU A 679     205.992 216.554 214.266  1.00 30.74           C  
ATOM   1282  O   LEU A 679     205.584 216.957 215.361  1.00 30.74           O  
ATOM   1283  CB  LEU A 679     207.025 218.739 213.654  1.00 30.74           C  
ATOM   1284  CG  LEU A 679     208.023 219.661 212.954  1.00 30.74           C  
ATOM   1285  CD1 LEU A 679     207.783 221.087 213.390  1.00 30.74           C  
ATOM   1286  CD2 LEU A 679     209.454 219.266 213.273  1.00 30.74           C  
ATOM   1287  H   LEU A 679     206.726 216.938 211.590  1.00  0.00           H  
ATOM   1288  HA  LEU A 679     208.040 216.975 214.288  1.00  0.00           H  
ATOM   1289  HB3 LEU A 679     206.988 219.037 214.704  1.00  0.00           H  
ATOM   1290  HB2 LEU A 679     206.037 218.979 213.253  1.00  0.00           H  
ATOM   1291  HG  LEU A 679     207.899 219.603 211.879  1.00  0.00           H  
ATOM   1292 HD11 LEU A 679     207.809 221.757 212.530  1.00  0.00           H  
ATOM   1293 HD12 LEU A 679     206.805 221.220 213.855  1.00  0.00           H  
ATOM   1294 HD13 LEU A 679     208.520 221.450 214.108  1.00  0.00           H  
ATOM   1295 HD21 LEU A 679     210.119 220.125 213.361  1.00  0.00           H  
ATOM   1296 HD22 LEU A 679     209.538 218.705 214.204  1.00  0.00           H  
ATOM   1297 HD23 LEU A 679     209.868 218.648 212.477  1.00  0.00           H  
ATOM   1298  N   ARG A 680     205.393 215.570 213.595  1.00 30.32           N  
ATOM   1299  CA  ARG A 680     204.180 214.927 214.093  1.00 30.32           C  
ATOM   1300  C   ARG A 680     204.445 214.107 215.352  1.00 30.32           C  
ATOM   1301  O   ARG A 680     203.749 214.260 216.362  1.00 30.32           O  
ATOM   1302  CB  ARG A 680     203.599 214.058 212.981  1.00 30.32           C  
ATOM   1303  CG  ARG A 680     202.105 214.163 212.799  1.00 30.32           C  
ATOM   1304  CD  ARG A 680     201.677 213.452 211.530  1.00 30.32           C  
ATOM   1305  NE  ARG A 680     202.006 212.031 211.528  1.00 30.32           N  
ATOM   1306  CZ  ARG A 680     201.571 211.177 210.609  1.00 30.32           C  
ATOM   1307  NH1 ARG A 680     200.795 211.607 209.626  1.00 30.32           N  
ATOM   1308  NH2 ARG A 680     201.910 209.898 210.668  1.00 30.32           N1+
ATOM   1309  H   ARG A 680     205.734 215.284 212.689  1.00  0.00           H  
ATOM   1310  HA  ARG A 680     203.468 215.720 214.333  1.00  0.00           H  
ATOM   1311  HB3 ARG A 680     203.885 213.018 213.143  1.00  0.00           H  
ATOM   1312  HB2 ARG A 680     204.074 214.289 212.037  1.00  0.00           H  
ATOM   1313  HG3 ARG A 680     201.902 215.212 212.624  1.00  0.00           H  
ATOM   1314  HG2 ARG A 680     201.521 213.879 213.673  1.00  0.00           H  
ATOM   1315  HD3 ARG A 680     202.006 213.980 210.634  1.00  0.00           H  
ATOM   1316  HD2 ARG A 680     200.587 213.493 211.530  1.00  0.00           H  
ATOM   1317  HE  ARG A 680     202.591 211.695 212.279  1.00  0.00           H  
ATOM   1318 HH12 ARG A 680     200.440 210.965 208.932  1.00  0.00           H  
ATOM   1319 HH11 ARG A 680     200.552 212.585 209.565  1.00  0.00           H  
ATOM   1320 HH22 ARG A 680     201.575 209.245 209.975  1.00  0.00           H  
ATOM   1321 HH21 ARG A 680     202.574 209.565 211.353  1.00  0.00           H  
ATOM   1322  N   GLN A 681     205.448 213.235 215.312  1.00 30.92           N  
ATOM   1323  CA  GLN A 681     205.834 212.371 216.428  1.00 30.92           C  
ATOM   1324  C   GLN A 681     206.700 213.027 217.521  1.00 30.92           C  
ATOM   1325  O   GLN A 681     206.442 212.750 218.707  1.00 30.92           O  
ATOM   1326  CB  GLN A 681     206.529 211.117 215.881  1.00 30.92           C  
ATOM   1327  CG  GLN A 681     205.788 210.429 214.753  1.00 30.92           C  
ATOM   1328  CD  GLN A 681     204.669 209.553 215.252  1.00 30.92           C  
ATOM   1329  OE1 GLN A 681     204.594 209.245 216.438  1.00 30.92           O  
ATOM   1330  NE2 GLN A 681     203.787 209.150 214.352  1.00 30.92           N  
ATOM   1331  H   GLN A 681     205.998 213.149 214.470  1.00  0.00           H  
ATOM   1332  HA  GLN A 681     204.918 212.034 216.919  1.00  0.00           H  
ATOM   1333  HB3 GLN A 681     206.775 210.426 216.690  1.00  0.00           H  
ATOM   1334  HB2 GLN A 681     207.496 211.393 215.472  1.00  0.00           H  
ATOM   1335  HG3 GLN A 681     206.477 209.761 214.239  1.00  0.00           H  
ATOM   1336  HG2 GLN A 681     205.431 211.113 213.984  1.00  0.00           H  
ATOM   1337 HE22 GLN A 681     203.024 208.539 214.598  1.00  0.00           H  
ATOM   1338 HE21 GLN A 681     203.922 209.398 213.382  1.00  0.00           H  
ATOM   1339  N   PRO A 682     207.737 213.847 217.216  1.00 28.30           N  
ATOM   1340  CA  PRO A 682     208.492 214.471 218.322  1.00 28.30           C  
ATOM   1341  C   PRO A 682     207.690 215.405 219.208  1.00 28.30           C  
ATOM   1342  O   PRO A 682     208.029 215.524 220.389  1.00 28.30           O  
ATOM   1343  CB  PRO A 682     209.609 215.235 217.602  1.00 28.30           C  
ATOM   1344  CG  PRO A 682     209.811 214.531 216.373  1.00 28.30           C  
ATOM   1345  CD  PRO A 682     208.458 214.088 215.943  1.00 28.30           C  
ATOM   1346  HA  PRO A 682     208.933 213.676 218.928  1.00  0.00           H  
ATOM   1347  HB3 PRO A 682     210.518 215.317 218.196  1.00  0.00           H  
ATOM   1348  HB2 PRO A 682     209.292 216.254 217.371  1.00  0.00           H  
ATOM   1349  HG3 PRO A 682     210.429 213.652 216.565  1.00  0.00           H  
ATOM   1350  HG2 PRO A 682     210.323 215.126 215.615  1.00  0.00           H  
ATOM   1351  HD2 PRO A 682     207.948 214.883 215.404  1.00  0.00           H  
ATOM   1352  HD3 PRO A 682     208.522 213.227 215.283  1.00  0.00           H  
ATOM   1353  N   ALA A 683     206.652 216.067 218.686  1.00 24.98           N  
ATOM   1354  CA  ALA A 683     205.837 216.960 219.507  1.00 24.98           C  
ATOM   1355  C   ALA A 683     205.098 216.189 220.593  1.00 24.98           C  
ATOM   1356  O   ALA A 683     205.139 216.564 221.776  1.00 24.98           O  
ATOM   1357  CB  ALA A 683     204.850 217.722 218.628  1.00 24.98           C  
ATOM   1358  H   ALA A 683     206.401 215.969 217.712  1.00  0.00           H  
ATOM   1359  HA  ALA A 683     206.491 217.692 219.984  1.00  0.00           H  
ATOM   1360  HB1 ALA A 683     204.215 218.382 219.221  1.00  0.00           H  
ATOM   1361  HB2 ALA A 683     205.375 218.344 217.902  1.00  0.00           H  
ATOM   1362  HB3 ALA A 683     204.198 217.048 218.069  1.00  0.00           H  
ATOM   1363  N   PHE A 684     204.446 215.087 220.202  1.00 26.85           N  
ATOM   1364  CA  PHE A 684     203.804 214.180 221.150  1.00 26.85           C  
ATOM   1365  C   PHE A 684     204.813 213.623 222.142  1.00 26.85           C  
ATOM   1366  O   PHE A 684     204.541 213.581 223.352  1.00 26.85           O  
ATOM   1367  CB  PHE A 684     203.089 213.061 220.376  1.00 26.85           C  
ATOM   1368  CG  PHE A 684     202.799 211.819 221.187  1.00 26.85           C  
ATOM   1369  CD1 PHE A 684     201.625 211.720 221.909  1.00 26.85           C  
ATOM   1370  CD2 PHE A 684     203.642 210.709 221.137  1.00 26.85           C  
ATOM   1371  CE1 PHE A 684     201.335 210.584 222.642  1.00 26.85           C  
ATOM   1372  CE2 PHE A 684     203.358 209.571 221.871  1.00 26.85           C  
ATOM   1373  CZ  PHE A 684     202.199 209.509 222.618  1.00 26.85           C  
ATOM   1374  H   PHE A 684     204.439 214.816 219.229  1.00  0.00           H  
ATOM   1375  HA  PHE A 684     203.051 214.733 221.715  1.00  0.00           H  
ATOM   1376  HB3 PHE A 684     203.689 212.764 219.514  1.00  0.00           H  
ATOM   1377  HB2 PHE A 684     202.154 213.442 219.962  1.00  0.00           H  
ATOM   1378  HD1 PHE A 684     200.935 212.551 221.929  1.00  0.00           H  
ATOM   1379  HD2 PHE A 684     204.546 210.745 220.546  1.00  0.00           H  
ATOM   1380  HE1 PHE A 684     200.425 210.533 223.223  1.00  0.00           H  
ATOM   1381  HE2 PHE A 684     204.034 208.729 221.849  1.00  0.00           H  
ATOM   1382  HZ  PHE A 684     201.969 208.620 223.187  1.00  0.00           H  
ATOM   1383  N   GLY A 685     205.999 213.240 221.650  1.00 25.32           N  
ATOM   1384  CA  GLY A 685     207.014 212.669 222.525  1.00 25.32           C  
ATOM   1385  C   GLY A 685     207.502 213.628 223.596  1.00 25.32           C  
ATOM   1386  O   GLY A 685     207.483 213.298 224.787  1.00 25.32           O  
ATOM   1387  H   GLY A 685     206.195 213.297 220.659  1.00  0.00           H  
ATOM   1388  HA3 GLY A 685     207.866 212.371 221.914  1.00  0.00           H  
ATOM   1389  HA2 GLY A 685     206.632 211.757 222.989  1.00  0.00           H  
ATOM   1390  N   ILE A 686     207.882 214.850 223.198  1.00 24.05           N  
ATOM   1391  CA  ILE A 686     208.456 215.782 224.167  1.00 24.05           C  
ATOM   1392  C   ILE A 686     207.379 216.320 225.106  1.00 24.05           C  
ATOM   1393  O   ILE A 686     207.628 216.488 226.310  1.00 24.05           O  
ATOM   1394  CB  ILE A 686     209.254 216.916 223.483  1.00 24.05           C  
ATOM   1395  CG1 ILE A 686     208.388 217.819 222.599  1.00 24.05           C  
ATOM   1396  CG2 ILE A 686     210.406 216.335 222.672  1.00 24.05           C  
ATOM   1397  CD1 ILE A 686     209.160 218.898 221.867  1.00 24.05           C  
ATOM   1398  H   ILE A 686     207.869 215.122 222.222  1.00  0.00           H  
ATOM   1399  HA  ILE A 686     209.202 215.243 224.744  1.00  0.00           H  
ATOM   1400  HB  ILE A 686     209.690 217.536 224.269  1.00  0.00           H  
ATOM   1401 HG13 ILE A 686     207.661 218.336 223.225  1.00  0.00           H  
ATOM   1402 HG12 ILE A 686     207.783 217.260 221.902  1.00  0.00           H  
ATOM   1403 HG21 ILE A 686     211.077 217.108 222.298  1.00  0.00           H  
ATOM   1404 HG22 ILE A 686     211.019 215.677 223.289  1.00  0.00           H  
ATOM   1405 HG23 ILE A 686     210.072 215.750 221.818  1.00  0.00           H  
ATOM   1406 HD11 ILE A 686     208.499 219.716 221.579  1.00  0.00           H  
ATOM   1407 HD12 ILE A 686     209.952 219.319 222.486  1.00  0.00           H  
ATOM   1408 HD13 ILE A 686     209.611 218.509 220.953  1.00  0.00           H  
ATOM   1409  N   SER A 687     206.153 216.546 224.599  1.00 24.26           N  
ATOM   1410  CA  SER A 687     205.094 217.064 225.458  1.00 24.26           C  
ATOM   1411  C   SER A 687     204.662 216.031 226.491  1.00 24.26           C  
ATOM   1412  O   SER A 687     204.468 216.368 227.668  1.00 24.26           O  
ATOM   1413  CB  SER A 687     203.908 217.520 224.614  1.00 24.26           C  
ATOM   1414  OG  SER A 687     203.387 216.451 223.849  1.00 24.26           O  
ATOM   1415  H   SER A 687     205.944 216.386 223.623  1.00  0.00           H  
ATOM   1416  HA  SER A 687     205.470 217.939 225.993  1.00  0.00           H  
ATOM   1417  HB3 SER A 687     204.211 218.318 223.935  1.00  0.00           H  
ATOM   1418  HB2 SER A 687     203.117 217.931 225.242  1.00  0.00           H  
ATOM   1419  HG  SER A 687     203.956 216.326 223.081  1.00  0.00           H  
ATOM   1420  N   PHE A 688     204.567 214.755 226.098  1.00 24.58           N  
ATOM   1421  CA  PHE A 688     204.161 213.755 227.074  1.00 24.58           C  
ATOM   1422  C   PHE A 688     205.281 213.410 228.051  1.00 24.58           C  
ATOM   1423  O   PHE A 688     204.990 213.139 229.222  1.00 24.58           O  
ATOM   1424  CB  PHE A 688     203.629 212.509 226.371  1.00 24.58           C  
ATOM   1425  CG  PHE A 688     202.141 212.541 226.148  1.00 24.58           C  
ATOM   1426  CD1 PHE A 688     201.281 211.888 227.016  1.00 24.58           C  
ATOM   1427  CD2 PHE A 688     201.602 213.246 225.085  1.00 24.58           C  
ATOM   1428  CE1 PHE A 688     199.914 211.927 226.818  1.00 24.58           C  
ATOM   1429  CE2 PHE A 688     200.236 213.285 224.882  1.00 24.58           C  
ATOM   1430  CZ  PHE A 688     199.394 212.625 225.750  1.00 24.58           C  
ATOM   1431  H   PHE A 688     204.722 214.468 225.140  1.00  0.00           H  
ATOM   1432  HA  PHE A 688     203.342 214.147 227.682  1.00  0.00           H  
ATOM   1433  HB3 PHE A 688     203.840 211.619 226.968  1.00  0.00           H  
ATOM   1434  HB2 PHE A 688     204.144 212.328 225.430  1.00  0.00           H  
ATOM   1435  HD1 PHE A 688     201.676 211.343 227.861  1.00  0.00           H  
ATOM   1436  HD2 PHE A 688     202.247 213.781 224.405  1.00  0.00           H  
ATOM   1437  HE1 PHE A 688     199.255 211.417 227.504  1.00  0.00           H  
ATOM   1438  HE2 PHE A 688     199.831 213.842 224.050  1.00  0.00           H  
ATOM   1439  HZ  PHE A 688     198.325 212.662 225.597  1.00  0.00           H  
ATOM   1440  N   VAL A 689     206.556 213.447 227.631  1.00 24.71           N  
ATOM   1441  CA  VAL A 689     207.604 213.167 228.616  1.00 24.71           C  
ATOM   1442  C   VAL A 689     207.733 214.329 229.600  1.00 24.71           C  
ATOM   1443  O   VAL A 689     207.981 214.104 230.792  1.00 24.71           O  
ATOM   1444  CB  VAL A 689     208.956 212.811 227.951  1.00 24.71           C  
ATOM   1445  CG1 VAL A 689     209.569 213.959 227.176  1.00 24.71           C  
ATOM   1446  CG2 VAL A 689     209.943 212.274 228.961  1.00 24.71           C  
ATOM   1447  H   VAL A 689     206.816 213.654 226.675  1.00  0.00           H  
ATOM   1448  HA  VAL A 689     207.314 212.284 229.192  1.00  0.00           H  
ATOM   1449  HB  VAL A 689     208.735 212.015 227.242  1.00  0.00           H  
ATOM   1450 HG11 VAL A 689     210.389 213.635 226.538  1.00  0.00           H  
ATOM   1451 HG12 VAL A 689     208.808 214.393 226.558  1.00  0.00           H  
ATOM   1452 HG13 VAL A 689     209.949 214.745 227.829  1.00  0.00           H  
ATOM   1453 HG21 VAL A 689     210.890 212.102 228.467  1.00  0.00           H  
ATOM   1454 HG22 VAL A 689     210.147 212.963 229.780  1.00  0.00           H  
ATOM   1455 HG23 VAL A 689     209.595 211.329 229.369  1.00  0.00           H  
ATOM   1456  N   LEU A 690     207.495 215.571 229.152  1.00 25.09           N  
ATOM   1457  CA  LEU A 690     207.463 216.701 230.078  1.00 25.09           C  
ATOM   1458  C   LEU A 690     206.295 216.591 231.054  1.00 25.09           C  
ATOM   1459  O   LEU A 690     206.468 216.806 232.262  1.00 25.09           O  
ATOM   1460  CB  LEU A 690     207.392 218.007 229.289  1.00 25.09           C  
ATOM   1461  CG  LEU A 690     207.364 219.328 230.055  1.00 25.09           C  
ATOM   1462  CD1 LEU A 690     208.556 219.418 230.966  1.00 25.09           C  
ATOM   1463  CD2 LEU A 690     207.353 220.496 229.087  1.00 25.09           C  
ATOM   1464  H   LEU A 690     207.296 215.752 228.176  1.00  0.00           H  
ATOM   1465  HA  LEU A 690     208.391 216.693 230.653  1.00  0.00           H  
ATOM   1466  HB3 LEU A 690     206.513 217.972 228.642  1.00  0.00           H  
ATOM   1467  HB2 LEU A 690     208.245 218.027 228.608  1.00  0.00           H  
ATOM   1468  HG  LEU A 690     206.468 219.375 230.671  1.00  0.00           H  
ATOM   1469 HD11 LEU A 690     208.846 220.449 231.172  1.00  0.00           H  
ATOM   1470 HD12 LEU A 690     208.338 218.963 231.932  1.00  0.00           H  
ATOM   1471 HD13 LEU A 690     209.431 218.910 230.557  1.00  0.00           H  
ATOM   1472 HD21 LEU A 690     206.547 221.189 229.332  1.00  0.00           H  
ATOM   1473 HD22 LEU A 690     208.282 221.068 229.095  1.00  0.00           H  
ATOM   1474 HD23 LEU A 690     207.192 220.179 228.056  1.00  0.00           H  
ATOM   1475  N   CYS A 691     205.114 216.205 230.557  1.00 25.32           N  
ATOM   1476  CA  CYS A 691     203.935 216.122 231.415  1.00 25.32           C  
ATOM   1477  C   CYS A 691     204.024 214.971 232.413  1.00 25.32           C  
ATOM   1478  O   CYS A 691     203.505 215.085 233.526  1.00 25.32           O  
ATOM   1479  CB  CYS A 691     202.680 215.985 230.556  1.00 25.32           C  
ATOM   1480  SG  CYS A 691     201.137 215.914 231.478  1.00 25.32           S  
ATOM   1481  H   CYS A 691     204.993 216.027 229.568  1.00  0.00           H  
ATOM   1482  HA  CYS A 691     203.853 217.051 231.983  1.00  0.00           H  
ATOM   1483  HB3 CYS A 691     202.742 215.089 229.937  1.00  0.00           H  
ATOM   1484  HB2 CYS A 691     202.605 216.823 229.864  1.00  0.00           H  
ATOM   1485  HG  CYS A 691     201.405 214.770 232.114  1.00  0.00           H  
ATOM   1486  N   ILE A 692     204.691 213.875 232.055  1.00 25.97           N  
ATOM   1487  CA  ILE A 692     204.853 212.773 232.999  1.00 25.97           C  
ATOM   1488  C   ILE A 692     206.005 213.028 233.975  1.00 25.97           C  
ATOM   1489  O   ILE A 692     205.900 212.686 235.161  1.00 25.97           O  
ATOM   1490  CB  ILE A 692     205.019 211.454 232.218  1.00 25.97           C  
ATOM   1491  CG1 ILE A 692     203.730 211.142 231.456  1.00 25.97           C  
ATOM   1492  CG2 ILE A 692     205.362 210.283 233.121  1.00 25.97           C  
ATOM   1493  CD1 ILE A 692     203.800 209.903 230.608  1.00 25.97           C  
ATOM   1494  H   ILE A 692     205.091 213.775 231.131  1.00  0.00           H  
ATOM   1495  HA  ILE A 692     203.949 212.665 233.603  1.00  0.00           H  
ATOM   1496  HB  ILE A 692     205.825 211.572 231.491  1.00  0.00           H  
ATOM   1497 HG13 ILE A 692     203.442 211.973 230.815  1.00  0.00           H  
ATOM   1498 HG12 ILE A 692     202.901 211.047 232.154  1.00  0.00           H  
ATOM   1499 HG21 ILE A 692     205.368 209.331 232.595  1.00  0.00           H  
ATOM   1500 HG22 ILE A 692     206.360 210.380 233.549  1.00  0.00           H  
ATOM   1501 HG23 ILE A 692     204.663 210.197 233.950  1.00  0.00           H  
ATOM   1502 HD11 ILE A 692     203.280 210.052 229.661  1.00  0.00           H  
ATOM   1503 HD12 ILE A 692     204.822 209.607 230.368  1.00  0.00           H  
ATOM   1504 HD13 ILE A 692     203.307 209.078 231.118  1.00  0.00           H  
ATOM   1505  N   SER A 693     207.077 213.687 233.524  1.00 25.80           N  
ATOM   1506  CA  SER A 693     208.169 214.038 234.419  1.00 25.80           C  
ATOM   1507  C   SER A 693     207.784 215.115 235.423  1.00 25.80           C  
ATOM   1508  O   SER A 693     208.377 215.165 236.503  1.00 25.80           O  
ATOM   1509  CB  SER A 693     209.375 214.501 233.609  1.00 25.80           C  
ATOM   1510  OG  SER A 693     209.758 213.508 232.678  1.00 25.80           O  
ATOM   1511  H   SER A 693     207.150 213.975 232.557  1.00  0.00           H  
ATOM   1512  HA  SER A 693     208.465 213.147 234.977  1.00  0.00           H  
ATOM   1513  HB3 SER A 693     210.225 214.708 234.261  1.00  0.00           H  
ATOM   1514  HB2 SER A 693     209.155 215.422 233.066  1.00  0.00           H  
ATOM   1515  HG  SER A 693     209.140 213.540 231.938  1.00  0.00           H  
ATOM   1516  N   CYS A 694     206.813 215.976 235.105  1.00 28.54           N  
ATOM   1517  CA  CYS A 694     206.353 216.925 236.113  1.00 28.54           C  
ATOM   1518  C   CYS A 694     205.433 216.297 237.153  1.00 28.54           C  
ATOM   1519  O   CYS A 694     205.205 216.913 238.198  1.00 28.54           O  
ATOM   1520  CB  CYS A 694     205.639 218.109 235.461  1.00 28.54           C  
ATOM   1521  SG  CYS A 694     206.697 219.168 234.465  1.00 28.54           S  
ATOM   1522  H   CYS A 694     206.356 215.964 234.203  1.00  0.00           H  
ATOM   1523  HA  CYS A 694     207.207 217.341 236.654  1.00  0.00           H  
ATOM   1524  HB3 CYS A 694     205.130 218.736 236.195  1.00  0.00           H  
ATOM   1525  HB2 CYS A 694     204.888 217.700 234.795  1.00  0.00           H  
ATOM   1526  HG  CYS A 694     206.882 218.282 233.479  1.00  0.00           H  
ATOM   1527  N   ILE A 695     204.895 215.108 236.896  1.00 29.07           N  
ATOM   1528  CA  ILE A 695     204.122 214.380 237.901  1.00 29.07           C  
ATOM   1529  C   ILE A 695     205.028 213.481 238.733  1.00 29.07           C  
ATOM   1530  O   ILE A 695     204.804 213.306 239.935  1.00 29.07           O  
ATOM   1531  CB  ILE A 695     202.993 213.581 237.210  1.00 29.07           C  
ATOM   1532  CG1 ILE A 695     202.087 214.516 236.416  1.00 29.07           C  
ATOM   1533  CG2 ILE A 695     202.139 212.824 238.210  1.00 29.07           C  
ATOM   1534  CD1 ILE A 695     200.979 213.804 235.667  1.00 29.07           C  
ATOM   1535  H   ILE A 695     205.079 214.635 236.022  1.00  0.00           H  
ATOM   1536  HA  ILE A 695     203.641 215.076 238.592  1.00  0.00           H  
ATOM   1537  HB  ILE A 695     203.439 212.862 236.520  1.00  0.00           H  
ATOM   1538 HG13 ILE A 695     202.657 215.124 235.728  1.00  0.00           H  
ATOM   1539 HG12 ILE A 695     201.629 215.231 237.101  1.00  0.00           H  
ATOM   1540 HG21 ILE A 695     201.343 212.256 237.731  1.00  0.00           H  
ATOM   1541 HG22 ILE A 695     202.712 212.086 238.770  1.00  0.00           H  
ATOM   1542 HG23 ILE A 695     201.675 213.497 238.933  1.00  0.00           H  
ATOM   1543 HD11 ILE A 695     200.674 214.383 234.795  1.00  0.00           H  
ATOM   1544 HD12 ILE A 695     201.295 212.824 235.308  1.00  0.00           H  
ATOM   1545 HD13 ILE A 695     200.095 213.670 236.291  1.00  0.00           H  
ATOM   1546  N   LEU A 696     206.080 212.947 238.102  1.00 28.95           N  
ATOM   1547  CA  LEU A 696     206.976 211.998 238.763  1.00 28.95           C  
ATOM   1548  C   LEU A 696     207.737 212.631 239.927  1.00 28.95           C  
ATOM   1549  O   LEU A 696     207.952 211.981 240.955  1.00 28.95           O  
ATOM   1550  CB  LEU A 696     207.952 211.418 237.740  1.00 28.95           C  
ATOM   1551  CG  LEU A 696     208.950 210.353 238.190  1.00 28.95           C  
ATOM   1552  CD1 LEU A 696     208.231 209.111 238.671  1.00 28.95           C  
ATOM   1553  CD2 LEU A 696     209.892 210.015 237.054  1.00 28.95           C  
ATOM   1554  H   LEU A 696     206.227 213.111 237.115  1.00  0.00           H  
ATOM   1555  HA  LEU A 696     206.357 211.196 239.167  1.00  0.00           H  
ATOM   1556  HB3 LEU A 696     208.515 212.249 237.311  1.00  0.00           H  
ATOM   1557  HB2 LEU A 696     207.370 211.010 236.911  1.00  0.00           H  
ATOM   1558  HG  LEU A 696     209.554 210.743 239.010  1.00  0.00           H  
ATOM   1559 HD11 LEU A 696     208.455 208.932 239.723  1.00  0.00           H  
ATOM   1560 HD12 LEU A 696     207.150 209.199 238.600  1.00  0.00           H  
ATOM   1561 HD13 LEU A 696     208.495 208.198 238.138  1.00  0.00           H  
ATOM   1562 HD21 LEU A 696     209.983 208.949 236.845  1.00  0.00           H  
ATOM   1563 HD22 LEU A 696     209.601 210.489 236.115  1.00  0.00           H  
ATOM   1564 HD23 LEU A 696     210.898 210.369 237.282  1.00  0.00           H  
ATOM   1565  N   VAL A 697     208.141 213.892 239.798  1.00 31.46           N  
ATOM   1566  CA  VAL A 697     208.919 214.559 240.835  1.00 31.46           C  
ATOM   1567  C   VAL A 697     208.049 215.485 241.689  1.00 31.46           C  
ATOM   1568  O   VAL A 697     208.570 216.354 242.385  1.00 31.46           O  
ATOM   1569  CB  VAL A 697     210.115 215.318 240.241  1.00 31.46           C  
ATOM   1570  CG1 VAL A 697     211.055 214.354 239.549  1.00 31.46           C  
ATOM   1571  CG2 VAL A 697     209.649 216.395 239.284  1.00 31.46           C  
ATOM   1572  H   VAL A 697     207.958 214.409 238.949  1.00  0.00           H  
ATOM   1573  HA  VAL A 697     209.050 213.865 241.542  1.00  0.00           H  
ATOM   1574  HB  VAL A 697     210.684 215.779 241.049  1.00  0.00           H  
ATOM   1575 HG11 VAL A 697     212.085 214.668 239.695  1.00  0.00           H  
ATOM   1576 HG12 VAL A 697     210.969 213.320 239.869  1.00  0.00           H  
ATOM   1577 HG13 VAL A 697     210.873 214.333 238.473  1.00  0.00           H  
ATOM   1578 HG21 VAL A 697     210.499 216.797 238.742  1.00  0.00           H  
ATOM   1579 HG22 VAL A 697     208.903 216.060 238.580  1.00  0.00           H  
ATOM   1580 HG23 VAL A 697     209.210 217.234 239.823  1.00  0.00           H  
ATOM   1581  N   LYS A 698     206.729 215.299 241.667  1.00 38.95           N  
ATOM   1582  CA  LYS A 698     205.823 216.183 242.385  1.00 38.95           C  
ATOM   1583  C   LYS A 698     205.252 215.568 243.654  1.00 38.95           C  
ATOM   1584  O   LYS A 698     204.890 216.312 244.572  1.00 38.95           O  
ATOM   1585  CB  LYS A 698     204.670 216.614 241.460  1.00 38.95           C  
ATOM   1586  CG  LYS A 698     203.873 217.826 241.926  1.00 38.95           C  
ATOM   1587  CD  LYS A 698     202.607 218.003 241.118  1.00 38.95           C  
ATOM   1588  CE  LYS A 698     201.661 216.842 241.313  1.00 38.95           C  
ATOM   1589  NZ  LYS A 698     200.366 217.086 240.626  1.00 38.95           N1+
ATOM   1590  H   LYS A 698     206.319 214.576 241.091  1.00  0.00           H  
ATOM   1591  HA  LYS A 698     206.324 217.104 242.689  1.00  0.00           H  
ATOM   1592  HB3 LYS A 698     204.062 215.733 241.273  1.00  0.00           H  
ATOM   1593  HB2 LYS A 698     205.101 216.876 240.508  1.00  0.00           H  
ATOM   1594  HG3 LYS A 698     204.481 218.725 241.843  1.00  0.00           H  
ATOM   1595  HG2 LYS A 698     203.600 217.752 242.977  1.00  0.00           H  
ATOM   1596  HD3 LYS A 698     202.861 218.113 240.062  1.00  0.00           H  
ATOM   1597  HD2 LYS A 698     202.130 218.938 241.419  1.00  0.00           H  
ATOM   1598  HE3 LYS A 698     201.504 216.664 242.374  1.00  0.00           H  
ATOM   1599  HE2 LYS A 698     202.042 215.917 240.886  1.00  0.00           H  
ATOM   1600  HZ1 LYS A 698     199.759 216.293 240.781  1.00  0.00           H  
ATOM   1601  HZ2 LYS A 698     199.936 217.910 241.018  1.00  0.00           H  
ATOM   1602  HZ3 LYS A 698     200.520 217.214 239.636  1.00  0.00           H  
ATOM   1603  N   THR A 699     205.200 214.236 243.746  1.00 45.31           N  
ATOM   1604  CA  THR A 699     204.587 213.574 244.893  1.00 45.31           C  
ATOM   1605  C   THR A 699     205.385 213.750 246.182  1.00 45.31           C  
ATOM   1606  O   THR A 699     204.820 213.562 247.266  1.00 45.31           O  
ATOM   1607  CB  THR A 699     204.389 212.084 244.592  1.00 45.31           C  
ATOM   1608  OG1 THR A 699     203.875 211.421 245.754  1.00 45.31           O  
ATOM   1609  CG2 THR A 699     205.701 211.432 244.167  1.00 45.31           C  
ATOM   1610  H   THR A 699     205.524 213.652 242.989  1.00  0.00           H  
ATOM   1611  HA  THR A 699     203.601 214.017 245.053  1.00  0.00           H  
ATOM   1612  HB  THR A 699     203.654 211.967 243.794  1.00  0.00           H  
ATOM   1613  HG1 THR A 699     203.043 211.832 246.001  1.00  0.00           H  
ATOM   1614 HG21 THR A 699     205.544 210.363 244.021  1.00  0.00           H  
ATOM   1615 HG22 THR A 699     206.035 211.807 243.201  1.00  0.00           H  
ATOM   1616 HG23 THR A 699     206.466 211.516 244.934  1.00  0.00           H  
ATOM   1617  N   ASN A 700     206.685 214.053 246.085  1.00 48.88           N  
ATOM   1618  CA  ASN A 700     207.598 214.497 247.146  1.00 48.88           C  
ATOM   1619  C   ASN A 700     207.913 213.397 248.172  1.00 48.88           C  
ATOM   1620  O   ASN A 700     208.759 213.609 249.052  1.00 48.88           O  
ATOM   1621  CB  ASN A 700     207.066 215.759 247.858  1.00 48.88           C  
ATOM   1622  CG  ASN A 700     208.139 216.517 248.626  1.00 48.88           C  
ATOM   1623  OD1 ASN A 700     209.328 216.403 248.329  1.00 48.88           O  
ATOM   1624  ND2 ASN A 700     207.721 217.292 249.618  1.00 48.88           N  
ATOM   1625  H   ASN A 700     207.066 214.135 245.154  1.00  0.00           H  
ATOM   1626  HA  ASN A 700     208.544 214.733 246.672  1.00  0.00           H  
ATOM   1627  HB3 ASN A 700     206.230 215.516 248.516  1.00  0.00           H  
ATOM   1628  HB2 ASN A 700     206.679 216.455 247.112  1.00  0.00           H  
ATOM   1629 HD22 ASN A 700     208.389 217.816 250.164  1.00  0.00           H  
ATOM   1630 HD21 ASN A 700     206.738 217.361 249.837  1.00  0.00           H  
ATOM   1631  N   ARG A 701     207.299 212.214 248.066  1.00 48.50           N  
ATOM   1632  CA  ARG A 701     207.538 211.160 249.047  1.00 48.50           C  
ATOM   1633  C   ARG A 701     208.913 210.527 248.866  1.00 48.50           C  
ATOM   1634  O   ARG A 701     209.625 210.289 249.848  1.00 48.50           O  
ATOM   1635  CB  ARG A 701     206.443 210.102 248.951  1.00  0.00           C  
ATOM   1636  CG  ARG A 701     206.440 208.915 249.941  1.00  0.00           C  
ATOM   1637  CD  ARG A 701     206.173 209.186 251.421  1.00  0.00           C  
ATOM   1638  NE  ARG A 701     206.134 207.954 252.215  1.00  0.00           N  
ATOM   1639  CZ  ARG A 701     206.090 207.910 253.559  1.00  0.00           C  
ATOM   1640  NH1 ARG A 701     206.077 209.053 254.279  1.00  0.00           N  
ATOM   1641  NH2 ARG A 701     206.068 206.704 254.161  1.00  0.00           N1+
ATOM   1642  H   ARG A 701     206.593 212.057 247.360  1.00  0.00           H  
ATOM   1643  HA  ARG A 701     207.490 211.593 250.049  1.00  0.00           H  
ATOM   1644  HB2 ARG A 701     205.477 210.602 249.041  1.00  0.00           H  
ATOM   1645  HB3 ARG A 701     206.449 209.688 247.941  1.00  0.00           H  
ATOM   1646  HG2 ARG A 701     205.690 208.205 249.588  1.00  0.00           H  
ATOM   1647  HG3 ARG A 701     207.385 208.377 249.846  1.00  0.00           H  
ATOM   1648  HD2 ARG A 701     206.957 209.842 251.802  1.00  0.00           H  
ATOM   1649  HD3 ARG A 701     205.228 209.718 251.535  1.00  0.00           H  
ATOM   1650  HE  ARG A 701     206.132 207.088 251.696  1.00  0.00           H  
ATOM   1651 HH12 ARG A 701     206.048 209.028 255.288  1.00  0.00           H  
ATOM   1652 HH11 ARG A 701     206.097 209.946 253.808  1.00  0.00           H  
ATOM   1653 HH22 ARG A 701     206.028 206.638 255.168  1.00  0.00           H  
ATOM   1654 HH21 ARG A 701     206.093 205.857 253.613  1.00  0.00           H  
ATOM   1655  N   VAL A 702     209.304 210.252 247.624  1.00 51.21           N  
ATOM   1656  CA  VAL A 702     210.587 209.616 247.344  1.00 51.21           C  
ATOM   1657  C   VAL A 702     211.366 210.444 246.331  1.00 51.21           C  
ATOM   1658  O   VAL A 702     212.174 209.906 245.565  1.00 51.21           O  
ATOM   1659  CB  VAL A 702     210.396 208.186 246.847  1.00  0.00           C  
ATOM   1660  CG1 VAL A 702     211.545 207.828 245.903  1.00  0.00           C  
ATOM   1661  CG2 VAL A 702     210.363 207.170 247.998  1.00  0.00           C  
ATOM   1662  H   VAL A 702     208.707 210.458 246.836  1.00  0.00           H  
ATOM   1663  HA  VAL A 702     211.237 209.592 248.221  1.00  0.00           H  
ATOM   1664  HB  VAL A 702     209.458 208.103 246.294  1.00  0.00           H  
ATOM   1665 HG11 VAL A 702     211.481 206.744 245.833  1.00  0.00           H  
ATOM   1666 HG12 VAL A 702     211.387 207.994 244.830  1.00  0.00           H  
ATOM   1667 HG13 VAL A 702     212.562 207.847 246.302  1.00  0.00           H  
ATOM   1668 HG21 VAL A 702     210.174 206.159 247.636  1.00  0.00           H  
ATOM   1669 HG22 VAL A 702     211.305 207.159 248.547  1.00  0.00           H  
ATOM   1670 HG23 VAL A 702     209.571 207.412 248.707  1.00  0.00           H  
ATOM   1671  N   LEU A 703     211.129 211.755 246.314  1.00 48.05           N  
ATOM   1672  CA  LEU A 703     211.785 212.652 245.369  1.00 48.05           C  
ATOM   1673  C   LEU A 703     212.937 213.427 245.997  1.00 48.05           C  
ATOM   1674  O   LEU A 703     214.044 213.437 245.453  1.00 48.05           O  
ATOM   1675  CB  LEU A 703     210.767 213.623 244.777  1.00  0.00           C  
ATOM   1676  CG  LEU A 703     209.853 213.218 243.594  1.00  0.00           C  
ATOM   1677  CD1 LEU A 703     210.649 212.712 242.394  1.00  0.00           C  
ATOM   1678  CD2 LEU A 703     208.828 212.173 244.036  1.00  0.00           C  
ATOM   1679  H   LEU A 703     210.463 212.160 246.956  1.00  0.00           H  
ATOM   1680  HA  LEU A 703     212.253 212.092 244.564  1.00  0.00           H  
ATOM   1681  HB2 LEU A 703     210.166 214.026 245.583  1.00  0.00           H  
ATOM   1682  HB3 LEU A 703     211.316 214.491 244.403  1.00  0.00           H  
ATOM   1683  HG  LEU A 703     209.330 214.153 243.462  1.00  0.00           H  
ATOM   1684 HD11 LEU A 703     210.137 212.145 241.630  1.00  0.00           H  
ATOM   1685 HD12 LEU A 703     211.256 213.514 241.985  1.00  0.00           H  
ATOM   1686 HD13 LEU A 703     211.380 211.975 242.712  1.00  0.00           H  
ATOM   1687 HD21 LEU A 703     207.890 212.562 243.672  1.00  0.00           H  
ATOM   1688 HD22 LEU A 703     208.995 211.189 243.596  1.00  0.00           H  
ATOM   1689 HD23 LEU A 703     208.755 212.066 245.117  1.00  0.00           H  
ATOM   1690  N   LEU A 704     212.697 214.084 247.132  1.00 48.70           N  
ATOM   1691  CA  LEU A 704     213.734 214.838 247.823  1.00 48.70           C  
ATOM   1692  C   LEU A 704     214.270 214.127 249.057  1.00 48.70           C  
ATOM   1693  O   LEU A 704     215.296 214.552 249.600  1.00 48.70           O  
ATOM   1694  CB  LEU A 704     213.212 216.215 248.222  1.00  0.00           C  
ATOM   1695  CG  LEU A 704     214.103 217.235 248.973  1.00  0.00           C  
ATOM   1696  CD1 LEU A 704     213.731 218.679 248.646  1.00  0.00           C  
ATOM   1697  CD2 LEU A 704     214.044 216.996 250.482  1.00  0.00           C  
ATOM   1698  H   LEU A 704     211.777 214.081 247.548  1.00  0.00           H  
ATOM   1699  HA  LEU A 704     214.597 215.016 247.178  1.00  0.00           H  
ATOM   1700  HB2 LEU A 704     212.931 216.684 247.278  1.00  0.00           H  
ATOM   1701  HB3 LEU A 704     212.265 216.110 248.755  1.00  0.00           H  
ATOM   1702  HG  LEU A 704     215.133 217.093 248.644  1.00  0.00           H  
ATOM   1703 HD11 LEU A 704     213.847 219.357 249.492  1.00  0.00           H  
ATOM   1704 HD12 LEU A 704     214.371 219.065 247.851  1.00  0.00           H  
ATOM   1705 HD13 LEU A 704     212.700 218.766 248.301  1.00  0.00           H  
ATOM   1706 HD21 LEU A 704     215.040 216.817 250.887  1.00  0.00           H  
ATOM   1707 HD22 LEU A 704     213.636 217.845 251.031  1.00  0.00           H  
ATOM   1708 HD23 LEU A 704     213.420 216.147 250.759  1.00  0.00           H  
ATOM   1709  N   VAL A 705     213.608 213.064 249.514  1.00 48.21           N  
ATOM   1710  CA  VAL A 705     214.059 212.306 250.675  1.00 48.21           C  
ATOM   1711  C   VAL A 705     214.707 210.984 250.275  1.00 48.21           C  
ATOM   1712  O   VAL A 705     214.915 210.118 251.129  1.00 48.21           O  
ATOM   1713  CB  VAL A 705     212.914 212.072 251.657  1.00  0.00           C  
ATOM   1714  CG1 VAL A 705     213.154 210.754 252.396  1.00  0.00           C  
ATOM   1715  CG2 VAL A 705     212.791 213.203 252.686  1.00  0.00           C  
ATOM   1716  H   VAL A 705     212.769 212.744 249.053  1.00  0.00           H  
ATOM   1717  HA  VAL A 705     214.840 212.840 251.218  1.00  0.00           H  
ATOM   1718  HB  VAL A 705     211.970 211.995 251.114  1.00  0.00           H  
ATOM   1719 HG11 VAL A 705     212.365 210.740 253.149  1.00  0.00           H  
ATOM   1720 HG12 VAL A 705     212.848 209.831 251.890  1.00  0.00           H  
ATOM   1721 HG13 VAL A 705     214.012 210.713 253.078  1.00  0.00           H  
ATOM   1722 HG21 VAL A 705     211.946 213.043 253.357  1.00  0.00           H  
ATOM   1723 HG22 VAL A 705     213.690 213.291 253.297  1.00  0.00           H  
ATOM   1724 HG23 VAL A 705     212.633 214.161 252.190  1.00  0.00           H  
ATOM   1725  N   PHE A 706     215.026 210.808 248.997  1.00 45.96           N  
ATOM   1726  CA  PHE A 706     215.675 209.589 248.529  1.00 45.96           C  
ATOM   1727  C   PHE A 706     216.794 209.912 247.546  1.00 45.96           C  
ATOM   1728  O   PHE A 706     217.694 210.694 247.852  1.00 45.96           O  
ATOM   1729  CB  PHE A 706     214.658 208.654 247.880  1.00  0.00           C  
ATOM   1730  CG  PHE A 706     214.967 207.177 247.991  1.00  0.00           C  
ATOM   1731  CD1 PHE A 706     215.080 206.579 249.259  1.00  0.00           C  
ATOM   1732  CD2 PHE A 706     215.140 206.403 246.831  1.00  0.00           C  
ATOM   1733  CE1 PHE A 706     215.360 205.206 249.366  1.00  0.00           C  
ATOM   1734  CE2 PHE A 706     215.421 205.029 246.938  1.00  0.00           C  
ATOM   1735  CZ  PHE A 706     215.531 204.431 248.206  1.00  0.00           C  
ATOM   1736  H   PHE A 706     214.827 211.524 248.313  1.00  0.00           H  
ATOM   1737  HA  PHE A 706     216.165 209.070 249.356  1.00  0.00           H  
ATOM   1738  HXT PHE A 706     216.766 209.400 246.583  1.00  0.00           H  
ATOM   1739  HB2 PHE A 706     213.693 208.767 248.377  1.00  0.00           H  
ATOM   1740  HB3 PHE A 706     214.466 208.932 246.841  1.00  0.00           H  
ATOM   1741  HD1 PHE A 706     214.944 207.168 250.155  1.00  0.00           H  
ATOM   1742  HD2 PHE A 706     215.056 206.856 245.854  1.00  0.00           H  
ATOM   1743  HE1 PHE A 706     215.444 204.747 250.340  1.00  0.00           H  
ATOM   1744  HE2 PHE A 706     215.554 204.434 246.047  1.00  0.00           H  
ATOM   1745  HZ  PHE A 706     215.748 203.376 248.289  1.00  0.00           H  
ATOM   1746  N   LEU A 721     213.212 224.697 244.067  1.00 48.10           N  
ATOM   1747  CA  LEU A 721     213.636 224.614 242.675  1.00 48.10           C  
ATOM   1748  C   LEU A 721     215.064 224.092 242.570  1.00 48.10           C  
ATOM   1749  O   LEU A 721     215.822 224.492 241.686  1.00 48.10           O  
ATOM   1750  CB  LEU A 721     213.522 225.978 242.000  1.00  0.00           C  
ATOM   1751  CG  LEU A 721     213.908 226.182 240.514  1.00  0.00           C  
ATOM   1752  CD1 LEU A 721     213.094 227.293 239.853  1.00  0.00           C  
ATOM   1753  CD2 LEU A 721     215.404 226.462 240.377  1.00  0.00           C  
ATOM   1754  H1  LEU A 721     213.562 225.531 244.517  1.00  0.00           H  
ATOM   1755  H2  LEU A 721     212.205 224.695 244.156  1.00  0.00           H  
ATOM   1756  HA  LEU A 721     212.977 223.902 242.189  1.00  0.00           H  
ATOM   1757  HB2 LEU A 721     212.462 226.227 242.068  1.00  0.00           H  
ATOM   1758  HB3 LEU A 721     213.997 226.750 242.609  1.00  0.00           H  
ATOM   1759  HG  LEU A 721     213.779 225.288 239.944  1.00  0.00           H  
ATOM   1760 HD11 LEU A 721     213.255 227.304 238.775  1.00  0.00           H  
ATOM   1761 HD12 LEU A 721     212.025 227.157 240.015  1.00  0.00           H  
ATOM   1762 HD13 LEU A 721     213.364 228.274 240.244  1.00  0.00           H  
ATOM   1763 HD21 LEU A 721     215.533 227.369 239.785  1.00  0.00           H  
ATOM   1764 HD22 LEU A 721     215.922 226.738 241.299  1.00  0.00           H  
ATOM   1765 HD23 LEU A 721     215.946 225.732 239.771  1.00  0.00           H  
ATOM   1766  N   ASN A 722     215.430 223.201 243.489  1.00 48.75           N  
ATOM   1767  CA  ASN A 722     216.779 222.647 243.490  1.00 48.75           C  
ATOM   1768  C   ASN A 722     216.869 221.368 242.661  1.00 48.75           C  
ATOM   1769  O   ASN A 722     217.628 221.301 241.689  1.00 48.75           O  
ATOM   1770  CB  ASN A 722     217.247 222.417 244.933  1.00 48.75           C  
ATOM   1771  CG  ASN A 722     216.170 221.805 245.814  1.00 48.75           C  
ATOM   1772  OD1 ASN A 722     215.765 220.660 245.615  1.00 48.75           O  
ATOM   1773  ND2 ASN A 722     215.699 222.572 246.791  1.00 48.75           N  
ATOM   1774  H   ASN A 722     214.784 222.912 244.210  1.00  0.00           H  
ATOM   1775  HA  ASN A 722     217.465 223.391 243.080  1.00  0.00           H  
ATOM   1776  HB3 ASN A 722     217.529 223.381 245.360  1.00  0.00           H  
ATOM   1777  HB2 ASN A 722     218.151 221.806 244.967  1.00  0.00           H  
ATOM   1778 HD22 ASN A 722     214.981 222.220 247.407  1.00  0.00           H  
ATOM   1779 HD21 ASN A 722     216.051 223.509 246.926  1.00  0.00           H  
ATOM   1780  N   LEU A 723     216.096 220.344 243.022  1.00 45.15           N  
ATOM   1781  CA  LEU A 723     216.230 219.024 242.419  1.00 45.15           C  
ATOM   1782  C   LEU A 723     215.114 218.663 241.454  1.00 45.15           C  
ATOM   1783  O   LEU A 723     215.350 217.873 240.536  1.00 45.15           O  
ATOM   1784  CB  LEU A 723     216.303 217.941 243.504  1.00 45.15           C  
ATOM   1785  CG  LEU A 723     217.675 217.511 244.031  1.00 45.15           C  
ATOM   1786  CD1 LEU A 723     218.395 218.634 244.766  1.00 45.15           C  
ATOM   1787  CD2 LEU A 723     217.541 216.286 244.924  1.00 45.15           C  
ATOM   1788  H   LEU A 723     215.522 220.414 243.853  1.00  0.00           H  
ATOM   1789  HA  LEU A 723     217.153 218.943 241.841  1.00  0.00           H  
ATOM   1790  HB3 LEU A 723     215.857 217.020 243.120  1.00  0.00           H  
ATOM   1791  HB2 LEU A 723     215.657 218.217 244.339  1.00  0.00           H  
ATOM   1792  HG  LEU A 723     218.295 217.227 243.179  1.00  0.00           H  
ATOM   1793 HD11 LEU A 723     219.318 218.281 245.226  1.00  0.00           H  
ATOM   1794 HD12 LEU A 723     218.669 219.439 244.085  1.00  0.00           H  
ATOM   1795 HD13 LEU A 723     217.778 219.053 245.559  1.00  0.00           H  
ATOM   1796 HD21 LEU A 723     218.400 216.165 245.585  1.00  0.00           H  
ATOM   1797 HD22 LEU A 723     216.651 216.340 245.553  1.00  0.00           H  
ATOM   1798 HD23 LEU A 723     217.465 215.377 244.326  1.00  0.00           H  
ATOM   1799  N   GLN A 724     213.908 219.208 241.648  1.00 41.54           N  
ATOM   1800  CA  GLN A 724     212.769 218.838 240.812  1.00 41.54           C  
ATOM   1801  C   GLN A 724     212.963 219.294 239.371  1.00 41.54           C  
ATOM   1802  O   GLN A 724     212.723 218.526 238.432  1.00 41.54           O  
ATOM   1803  CB  GLN A 724     211.469 219.409 241.383  1.00 41.54           C  
ATOM   1804  CG  GLN A 724     210.923 218.731 242.645  1.00 41.54           C  
ATOM   1805  CD  GLN A 724     211.751 218.972 243.888  1.00 41.54           C  
ATOM   1806  OE1 GLN A 724     211.884 220.235 244.274  1.00 41.54           O  
ATOM   1807  NE2 GLN A 724     212.264 218.035 244.497  1.00 41.54           N  
ATOM   1808  H   GLN A 724     213.742 219.849 242.411  1.00  0.00           H  
ATOM   1809  HA  GLN A 724     212.684 217.749 240.803  1.00  0.00           H  
ATOM   1810  HB3 GLN A 724     210.690 219.317 240.625  1.00  0.00           H  
ATOM   1811  HB2 GLN A 724     211.573 220.482 241.553  1.00  0.00           H  
ATOM   1812  HG3 GLN A 724     210.830 217.660 242.470  1.00  0.00           H  
ATOM   1813  HG2 GLN A 724     209.915 219.096 242.843  1.00  0.00           H  
ATOM   1814 HE22 GLN A 724     212.812 218.214 245.326  1.00  0.00           H  
ATOM   1815 HE21 GLN A 724     212.143 217.085 244.177  1.00  0.00           H  
ATOM   1816  N   PHE A 725     213.424 220.531 239.177  1.00 39.64           N  
ATOM   1817  CA  PHE A 725     213.659 221.021 237.823  1.00 39.64           C  
ATOM   1818  C   PHE A 725     214.853 220.334 237.175  1.00 39.64           C  
ATOM   1819  O   PHE A 725     214.841 220.084 235.964  1.00 39.64           O  
ATOM   1820  CB  PHE A 725     213.851 222.536 237.834  1.00 39.64           C  
ATOM   1821  CG  PHE A 725     212.601 223.302 238.160  1.00 39.64           C  
ATOM   1822  CD1 PHE A 725     211.761 223.740 237.150  1.00 39.64           C  
ATOM   1823  CD2 PHE A 725     212.270 223.593 239.472  1.00 39.64           C  
ATOM   1824  CE1 PHE A 725     210.611 224.445 237.444  1.00 39.64           C  
ATOM   1825  CE2 PHE A 725     211.124 224.299 239.773  1.00 39.64           C  
ATOM   1826  CZ  PHE A 725     210.294 224.724 238.758  1.00 39.64           C  
ATOM   1827  H   PHE A 725     213.624 221.148 239.950  1.00  0.00           H  
ATOM   1828  HA  PHE A 725     212.783 220.805 237.207  1.00  0.00           H  
ATOM   1829  HB3 PHE A 725     214.215 222.876 236.862  1.00  0.00           H  
ATOM   1830  HB2 PHE A 725     214.627 222.811 238.551  1.00  0.00           H  
ATOM   1831  HD1 PHE A 725     211.999 223.525 236.118  1.00  0.00           H  
ATOM   1832  HD2 PHE A 725     212.910 223.220 240.252  1.00  0.00           H  
ATOM   1833  HE1 PHE A 725     209.959 224.776 236.648  1.00  0.00           H  
ATOM   1834  HE2 PHE A 725     210.871 224.510 240.802  1.00  0.00           H  
ATOM   1835  HZ  PHE A 725     209.392 225.268 238.989  1.00  0.00           H  
ATOM   1836  N   LEU A 726     215.867 219.976 237.963  1.00 40.36           N  
ATOM   1837  CA  LEU A 726     217.013 219.258 237.424  1.00 40.36           C  
ATOM   1838  C   LEU A 726     216.735 217.779 237.195  1.00 40.36           C  
ATOM   1839  O   LEU A 726     217.563 217.106 236.575  1.00 40.36           O  
ATOM   1840  CB  LEU A 726     218.223 219.417 238.347  1.00 40.36           C  
ATOM   1841  CG  LEU A 726     218.745 220.844 238.528  1.00 40.36           C  
ATOM   1842  CD1 LEU A 726     220.003 220.851 239.380  1.00 40.36           C  
ATOM   1843  CD2 LEU A 726     219.002 221.506 237.183  1.00 40.36           C  
ATOM   1844  H   LEU A 726     215.856 220.167 238.955  1.00  0.00           H  
ATOM   1845  HA  LEU A 726     217.271 219.664 236.445  1.00  0.00           H  
ATOM   1846  HB3 LEU A 726     219.045 218.810 237.962  1.00  0.00           H  
ATOM   1847  HB2 LEU A 726     217.984 219.000 239.327  1.00  0.00           H  
ATOM   1848  HG  LEU A 726     217.984 221.428 239.047  1.00  0.00           H  
ATOM   1849 HD11 LEU A 726     219.916 221.575 240.190  1.00  0.00           H  
ATOM   1850 HD12 LEU A 726     220.194 219.882 239.842  1.00  0.00           H  
ATOM   1851 HD13 LEU A 726     220.897 221.109 238.812  1.00  0.00           H  
ATOM   1852 HD21 LEU A 726     219.770 222.278 237.244  1.00  0.00           H  
ATOM   1853 HD22 LEU A 726     219.325 220.790 236.426  1.00  0.00           H  
ATOM   1854 HD23 LEU A 726     218.099 221.994 236.815  1.00  0.00           H  
ATOM   1855  N   LEU A 727     215.611 217.252 237.683  1.00 35.42           N  
ATOM   1856  CA  LEU A 727     215.154 215.934 237.262  1.00 35.42           C  
ATOM   1857  C   LEU A 727     214.134 215.987 236.133  1.00 35.42           C  
ATOM   1858  O   LEU A 727     213.975 214.993 235.417  1.00 35.42           O  
ATOM   1859  CB  LEU A 727     214.559 215.159 238.445  1.00 35.42           C  
ATOM   1860  CG  LEU A 727     215.469 214.193 239.213  1.00 35.42           C  
ATOM   1861  CD1 LEU A 727     216.622 214.891 239.912  1.00 35.42           C  
ATOM   1862  CD2 LEU A 727     214.657 213.377 240.209  1.00 35.42           C  
ATOM   1863  H   LEU A 727     214.983 217.803 238.251  1.00  0.00           H  
ATOM   1864  HA  LEU A 727     215.978 215.329 236.880  1.00  0.00           H  
ATOM   1865  HB3 LEU A 727     213.736 214.540 238.083  1.00  0.00           H  
ATOM   1866  HB2 LEU A 727     214.089 215.857 239.140  1.00  0.00           H  
ATOM   1867  HG  LEU A 727     215.893 213.494 238.490  1.00  0.00           H  
ATOM   1868 HD11 LEU A 727     217.571 214.436 239.627  1.00  0.00           H  
ATOM   1869 HD12 LEU A 727     216.703 215.944 239.663  1.00  0.00           H  
ATOM   1870 HD13 LEU A 727     216.549 214.829 240.999  1.00  0.00           H  
ATOM   1871 HD21 LEU A 727     215.301 212.750 240.826  1.00  0.00           H  
ATOM   1872 HD22 LEU A 727     214.083 214.019 240.879  1.00  0.00           H  
ATOM   1873 HD23 LEU A 727     213.956 212.715 239.698  1.00  0.00           H  
ATOM   1874  N   VAL A 728     213.439 217.110 235.961  1.00 34.84           N  
ATOM   1875  CA  VAL A 728     212.610 217.301 234.774  1.00 34.84           C  
ATOM   1876  C   VAL A 728     213.478 217.497 233.531  1.00 34.84           C  
ATOM   1877  O   VAL A 728     213.195 216.926 232.464  1.00 34.84           O  
ATOM   1878  CB  VAL A 728     211.641 218.478 235.002  1.00 34.84           C  
ATOM   1879  CG1 VAL A 728     210.949 218.877 233.727  1.00 34.84           C  
ATOM   1880  CG2 VAL A 728     210.586 218.093 236.015  1.00 34.84           C  
ATOM   1881  H   VAL A 728     213.538 217.890 236.596  1.00  0.00           H  
ATOM   1882  HA  VAL A 728     212.009 216.403 234.613  1.00  0.00           H  
ATOM   1883  HB  VAL A 728     212.193 219.335 235.388  1.00  0.00           H  
ATOM   1884 HG11 VAL A 728     210.137 219.575 233.929  1.00  0.00           H  
ATOM   1885 HG12 VAL A 728     211.617 219.382 233.028  1.00  0.00           H  
ATOM   1886 HG13 VAL A 728     210.511 218.017 233.218  1.00  0.00           H  
ATOM   1887 HG21 VAL A 728     210.030 218.965 236.362  1.00  0.00           H  
ATOM   1888 HG22 VAL A 728     209.868 217.388 235.595  1.00  0.00           H  
ATOM   1889 HG23 VAL A 728     211.024 217.615 236.881  1.00  0.00           H  
ATOM   1890  N   PHE A 729     214.554 218.286 233.665  1.00 37.88           N  
ATOM   1891  CA  PHE A 729     215.377 218.677 232.521  1.00 37.88           C  
ATOM   1892  C   PHE A 729     216.104 217.483 231.907  1.00 37.88           C  
ATOM   1893  O   PHE A 729     216.180 217.370 230.679  1.00 37.88           O  
ATOM   1894  CB  PHE A 729     216.374 219.753 232.955  1.00 37.88           C  
ATOM   1895  CG  PHE A 729     217.374 220.134 231.896  1.00 37.88           C  
ATOM   1896  CD1 PHE A 729     216.964 220.472 230.613  1.00 37.88           C  
ATOM   1897  CD2 PHE A 729     218.729 220.142 232.184  1.00 37.88           C  
ATOM   1898  CE1 PHE A 729     217.886 220.816 229.644  1.00 37.88           C  
ATOM   1899  CE2 PHE A 729     219.656 220.484 231.218  1.00 37.88           C  
ATOM   1900  CZ  PHE A 729     219.233 220.821 229.947  1.00 37.88           C  
ATOM   1901  H   PHE A 729     214.752 218.735 234.550  1.00  0.00           H  
ATOM   1902  HA  PHE A 729     214.720 219.118 231.773  1.00  0.00           H  
ATOM   1903  HB3 PHE A 729     216.900 219.430 233.856  1.00  0.00           H  
ATOM   1904  HB2 PHE A 729     215.830 220.656 233.234  1.00  0.00           H  
ATOM   1905  HD1 PHE A 729     215.914 220.475 230.358  1.00  0.00           H  
ATOM   1906  HD2 PHE A 729     219.074 219.878 233.173  1.00  0.00           H  
ATOM   1907  HE1 PHE A 729     217.554 221.077 228.650  1.00  0.00           H  
ATOM   1908  HE2 PHE A 729     220.710 220.485 231.456  1.00  0.00           H  
ATOM   1909  HZ  PHE A 729     219.956 221.087 229.190  1.00  0.00           H  
ATOM   1910  N   LEU A 730     216.635 216.581 232.739  1.00 38.21           N  
ATOM   1911  CA  LEU A 730     217.321 215.399 232.219  1.00 38.21           C  
ATOM   1912  C   LEU A 730     216.361 214.463 231.495  1.00 38.21           C  
ATOM   1913  O   LEU A 730     216.689 213.932 230.423  1.00 38.21           O  
ATOM   1914  CB  LEU A 730     218.025 214.660 233.354  1.00 38.21           C  
ATOM   1915  CG  LEU A 730     219.075 215.449 234.136  1.00 38.21           C  
ATOM   1916  CD1 LEU A 730     219.738 214.566 235.179  1.00 38.21           C  
ATOM   1917  CD2 LEU A 730     220.109 216.049 233.198  1.00 38.21           C  
ATOM   1918  H   LEU A 730     216.569 216.687 233.741  1.00  0.00           H  
ATOM   1919  HA  LEU A 730     218.066 215.721 231.490  1.00  0.00           H  
ATOM   1920  HB3 LEU A 730     218.501 213.768 232.940  1.00  0.00           H  
ATOM   1921  HB2 LEU A 730     217.276 214.293 234.060  1.00  0.00           H  
ATOM   1922  HG  LEU A 730     218.588 216.281 234.629  1.00  0.00           H  
ATOM   1923 HD11 LEU A 730     219.634 215.006 236.171  1.00  0.00           H  
ATOM   1924 HD12 LEU A 730     219.290 213.573 235.227  1.00  0.00           H  
ATOM   1925 HD13 LEU A 730     220.804 214.419 235.001  1.00  0.00           H  
ATOM   1926 HD21 LEU A 730     221.076 216.190 233.681  1.00  0.00           H  
ATOM   1927 HD22 LEU A 730     220.275 215.428 232.317  1.00  0.00           H  
ATOM   1928 HD23 LEU A 730     219.789 217.033 232.852  1.00  0.00           H  
ATOM   1929  N   CYS A 731     215.168 214.262 232.060  1.00 35.20           N  
ATOM   1930  CA  CYS A 731     214.193 213.361 231.461  1.00 35.20           C  
ATOM   1931  C   CYS A 731     213.639 213.903 230.151  1.00 35.20           C  
ATOM   1932  O   CYS A 731     213.316 213.118 229.254  1.00 35.20           O  
ATOM   1933  CB  CYS A 731     213.057 213.084 232.443  1.00 35.20           C  
ATOM   1934  SG  CYS A 731     213.491 211.973 233.799  1.00 35.20           S  
ATOM   1935  H   CYS A 731     214.917 214.715 232.927  1.00  0.00           H  
ATOM   1936  HA  CYS A 731     214.688 212.414 231.241  1.00  0.00           H  
ATOM   1937  HB3 CYS A 731     212.225 212.609 231.921  1.00  0.00           H  
ATOM   1938  HB2 CYS A 731     212.667 214.014 232.859  1.00  0.00           H  
ATOM   1939  HG  CYS A 731     214.235 212.858 234.471  1.00  0.00           H  
ATOM   1940  N   THR A 732     213.514 215.228 230.008  1.00 35.09           N  
ATOM   1941  CA  THR A 732     213.105 215.729 228.696  1.00 35.09           C  
ATOM   1942  C   THR A 732     214.277 215.803 227.710  1.00 35.09           C  
ATOM   1943  O   THR A 732     214.073 215.603 226.504  1.00 35.09           O  
ATOM   1944  CB  THR A 732     212.383 217.080 228.822  1.00 35.09           C  
ATOM   1945  OG1 THR A 732     211.911 217.491 227.535  1.00 35.09           O  
ATOM   1946  CG2 THR A 732     213.271 218.165 229.391  1.00 35.09           C  
ATOM   1947  H   THR A 732     213.737 215.885 230.745  1.00  0.00           H  
ATOM   1948  HA  THR A 732     212.362 215.062 228.252  1.00  0.00           H  
ATOM   1949  HB  THR A 732     211.513 216.958 229.469  1.00  0.00           H  
ATOM   1950  HG1 THR A 732     212.667 217.690 226.977  1.00  0.00           H  
ATOM   1951 HG21 THR A 732     212.696 219.070 229.587  1.00  0.00           H  
ATOM   1952 HG22 THR A 732     213.712 217.858 230.324  1.00  0.00           H  
ATOM   1953 HG23 THR A 732     214.083 218.439 228.717  1.00  0.00           H  
ATOM   1954  N   PHE A 733     215.508 216.025 228.194  1.00 35.97           N  
ATOM   1955  CA  PHE A 733     216.671 216.095 227.313  1.00 35.97           C  
ATOM   1956  C   PHE A 733     217.017 214.737 226.716  1.00 35.97           C  
ATOM   1957  O   PHE A 733     217.499 214.667 225.574  1.00 35.97           O  
ATOM   1958  CB  PHE A 733     217.861 216.662 228.088  1.00 35.97           C  
ATOM   1959  CG  PHE A 733     219.140 216.703 227.306  1.00 35.97           C  
ATOM   1960  CD1 PHE A 733     219.327 217.642 226.306  1.00 35.97           C  
ATOM   1961  CD2 PHE A 733     220.170 215.819 227.592  1.00 35.97           C  
ATOM   1962  CE1 PHE A 733     220.508 217.686 225.588  1.00 35.97           C  
ATOM   1963  CE2 PHE A 733     221.354 215.858 226.882  1.00 35.97           C  
ATOM   1964  CZ  PHE A 733     221.523 216.793 225.878  1.00 35.97           C  
ATOM   1965  H   PHE A 733     215.662 216.187 229.181  1.00  0.00           H  
ATOM   1966  HA  PHE A 733     216.445 216.784 226.499  1.00  0.00           H  
ATOM   1967  HB3 PHE A 733     218.017 216.090 229.004  1.00  0.00           H  
ATOM   1968  HB2 PHE A 733     217.635 217.681 228.407  1.00  0.00           H  
ATOM   1969  HD1 PHE A 733     218.540 218.345 226.074  1.00  0.00           H  
ATOM   1970  HD2 PHE A 733     220.048 215.083 228.373  1.00  0.00           H  
ATOM   1971  HE1 PHE A 733     220.638 218.418 224.805  1.00  0.00           H  
ATOM   1972  HE2 PHE A 733     222.146 215.160 227.111  1.00  0.00           H  
ATOM   1973  HZ  PHE A 733     222.447 216.825 225.320  1.00  0.00           H  
ATOM   1974  N   MET A 734     216.761 213.654 227.459  1.00 36.39           N  
ATOM   1975  CA  MET A 734     217.037 212.313 226.953  1.00 36.39           C  
ATOM   1976  C   MET A 734     216.132 211.938 225.779  1.00 36.39           C  
ATOM   1977  O   MET A 734     216.499 211.070 224.980  1.00 36.39           O  
ATOM   1978  CB  MET A 734     216.904 211.300 228.096  1.00 36.39           C  
ATOM   1979  CG  MET A 734     217.447 209.901 227.809  1.00 36.39           C  
ATOM   1980  SD  MET A 734     217.406 208.759 229.209  1.00 36.39           S  
ATOM   1981  CE  MET A 734     217.415 209.877 230.610  1.00 36.39           C  
ATOM   1982  H   MET A 734     216.393 213.738 228.398  1.00  0.00           H  
ATOM   1983  HA  MET A 734     218.073 212.291 226.608  1.00  0.00           H  
ATOM   1984  HB3 MET A 734     215.864 211.241 228.417  1.00  0.00           H  
ATOM   1985  HB2 MET A 734     217.461 211.735 228.923  1.00  0.00           H  
ATOM   1986  HG3 MET A 734     218.484 209.979 227.481  1.00  0.00           H  
ATOM   1987  HG2 MET A 734     216.899 209.430 226.993  1.00  0.00           H  
ATOM   1988  HE1 MET A 734     217.415 209.294 231.531  1.00  0.00           H  
ATOM   1989  HE2 MET A 734     218.317 210.490 230.610  1.00  0.00           H  
ATOM   1990  HE3 MET A 734     216.541 210.524 230.639  1.00  0.00           H  
ATOM   1991  N   GLN A 735     214.983 212.598 225.624  1.00 34.32           N  
ATOM   1992  CA  GLN A 735     214.144 212.408 224.447  1.00 34.32           C  
ATOM   1993  C   GLN A 735     214.392 213.455 223.367  1.00 34.32           C  
ATOM   1994  O   GLN A 735     214.216 213.156 222.176  1.00 34.32           O  
ATOM   1995  CB  GLN A 735     212.664 212.411 224.849  1.00 34.32           C  
ATOM   1996  CG  GLN A 735     211.710 211.916 223.777  1.00 34.32           C  
ATOM   1997  CD  GLN A 735     210.550 211.136 224.350  1.00 34.32           C  
ATOM   1998  OE1 GLN A 735     209.727 210.571 223.479  1.00 34.32           O  
ATOM   1999  NE2 GLN A 735     210.396 211.039 225.563  1.00 34.32           N  
ATOM   2000  H   GLN A 735     214.704 213.310 226.285  1.00  0.00           H  
ATOM   2001  HA  GLN A 735     214.339 211.433 223.996  1.00  0.00           H  
ATOM   2002  HB3 GLN A 735     212.359 213.400 225.197  1.00  0.00           H  
ATOM   2003  HB2 GLN A 735     212.656 211.777 225.736  1.00  0.00           H  
ATOM   2004  HG3 GLN A 735     212.228 211.241 223.094  1.00  0.00           H  
ATOM   2005  HG2 GLN A 735     211.340 212.746 223.174  1.00  0.00           H  
ATOM   2006 HE22 GLN A 735     209.606 210.525 225.926  1.00  0.00           H  
ATOM   2007 HE21 GLN A 735     211.033 211.491 226.201  1.00  0.00           H  
ATOM   2008  N   ILE A 736     214.821 214.664 223.756  1.00 31.88           N  
ATOM   2009  CA  ILE A 736     215.233 215.669 222.771  1.00 31.88           C  
ATOM   2010  C   ILE A 736     216.422 215.174 221.949  1.00 31.88           C  
ATOM   2011  O   ILE A 736     216.457 215.351 220.725  1.00 31.88           O  
ATOM   2012  CB  ILE A 736     215.531 217.017 223.461  1.00 31.88           C  
ATOM   2013  CG1 ILE A 736     214.247 217.633 224.015  1.00 31.88           C  
ATOM   2014  CG2 ILE A 736     216.203 218.005 222.517  1.00 31.88           C  
ATOM   2015  CD1 ILE A 736     214.448 218.975 224.680  1.00 31.88           C  
ATOM   2016  H   ILE A 736     214.929 214.893 224.735  1.00  0.00           H  
ATOM   2017  HA  ILE A 736     214.402 215.818 222.078  1.00  0.00           H  
ATOM   2018  HB  ILE A 736     216.214 216.837 224.290  1.00  0.00           H  
ATOM   2019 HG13 ILE A 736     213.698 216.964 224.663  1.00  0.00           H  
ATOM   2020 HG12 ILE A 736     213.566 217.792 223.178  1.00  0.00           H  
ATOM   2021 HG21 ILE A 736     216.390 218.970 222.986  1.00  0.00           H  
ATOM   2022 HG22 ILE A 736     217.186 217.671 222.185  1.00  0.00           H  
ATOM   2023 HG23 ILE A 736     215.595 218.185 221.630  1.00  0.00           H  
ATOM   2024 HD11 ILE A 736     213.665 219.157 225.416  1.00  0.00           H  
ATOM   2025 HD12 ILE A 736     215.402 219.027 225.207  1.00  0.00           H  
ATOM   2026 HD13 ILE A 736     214.409 219.792 223.958  1.00  0.00           H  
ATOM   2027  N   VAL A 737     217.390 214.511 222.595  1.00 31.20           N  
ATOM   2028  CA  VAL A 737     218.562 214.021 221.864  1.00 31.20           C  
ATOM   2029  C   VAL A 737     218.177 212.907 220.881  1.00 31.20           C  
ATOM   2030  O   VAL A 737     218.717 212.833 219.767  1.00 31.20           O  
ATOM   2031  CB  VAL A 737     219.681 213.605 222.847  1.00 31.20           C  
ATOM   2032  CG1 VAL A 737     219.295 212.421 223.729  1.00 31.20           C  
ATOM   2033  CG2 VAL A 737     220.978 213.322 222.105  1.00 31.20           C  
ATOM   2034  H   VAL A 737     217.362 214.375 223.598  1.00  0.00           H  
ATOM   2035  HA  VAL A 737     218.950 214.852 221.270  1.00  0.00           H  
ATOM   2036  HB  VAL A 737     219.864 214.455 223.507  1.00  0.00           H  
ATOM   2037 HG11 VAL A 737     220.058 212.234 224.485  1.00  0.00           H  
ATOM   2038 HG12 VAL A 737     218.368 212.621 224.252  1.00  0.00           H  
ATOM   2039 HG13 VAL A 737     219.169 211.499 223.160  1.00  0.00           H  
ATOM   2040 HG21 VAL A 737     221.793 213.140 222.806  1.00  0.00           H  
ATOM   2041 HG22 VAL A 737     220.903 212.444 221.464  1.00  0.00           H  
ATOM   2042 HG23 VAL A 737     221.271 214.167 221.481  1.00  0.00           H  
ATOM   2043  N   ILE A 738     217.193 212.074 221.245  1.00 30.24           N  
ATOM   2044  CA  ILE A 738     216.677 211.051 220.336  1.00 30.24           C  
ATOM   2045  C   ILE A 738     215.978 211.697 219.146  1.00 30.24           C  
ATOM   2046  O   ILE A 738     216.181 211.292 217.993  1.00 30.24           O  
ATOM   2047  CB  ILE A 738     215.741 210.093 221.100  1.00 30.24           C  
ATOM   2048  CG1 ILE A 738     216.524 209.291 222.138  1.00 30.24           C  
ATOM   2049  CG2 ILE A 738     215.014 209.155 220.153  1.00 30.24           C  
ATOM   2050  CD1 ILE A 738     215.675 208.329 222.938  1.00 30.24           C  
ATOM   2051  H   ILE A 738     216.750 212.161 222.149  1.00  0.00           H  
ATOM   2052  HA  ILE A 738     217.521 210.474 219.951  1.00  0.00           H  
ATOM   2053  HB  ILE A 738     214.988 210.679 221.628  1.00  0.00           H  
ATOM   2054 HG13 ILE A 738     217.056 209.954 222.816  1.00  0.00           H  
ATOM   2055 HG12 ILE A 738     217.302 208.718 221.631  1.00  0.00           H  
ATOM   2056 HG21 ILE A 738     214.377 208.447 220.681  1.00  0.00           H  
ATOM   2057 HG22 ILE A 738     214.343 209.673 219.469  1.00  0.00           H  
ATOM   2058 HG23 ILE A 738     215.715 208.574 219.553  1.00  0.00           H  
ATOM   2059 HD11 ILE A 738     216.106 208.169 223.926  1.00  0.00           H  
ATOM   2060 HD12 ILE A 738     214.662 208.705 223.087  1.00  0.00           H  
ATOM   2061 HD13 ILE A 738     215.610 207.356 222.451  1.00  0.00           H  
ATOM   2062  N   CYS A 739     215.171 212.731 219.400  1.00 31.47           N  
ATOM   2063  CA  CYS A 739     214.462 213.407 218.318  1.00 31.47           C  
ATOM   2064  C   CYS A 739     215.379 214.253 217.438  1.00 31.47           C  
ATOM   2065  O   CYS A 739     214.977 214.620 216.332  1.00 31.47           O  
ATOM   2066  CB  CYS A 739     213.345 214.277 218.887  1.00 31.47           C  
ATOM   2067  SG  CYS A 739     212.016 213.348 219.676  1.00 31.47           S  
ATOM   2068  H   CYS A 739     215.014 213.055 220.346  1.00  0.00           H  
ATOM   2069  HA  CYS A 739     213.999 212.657 217.673  1.00  0.00           H  
ATOM   2070  HB3 CYS A 739     212.889 214.874 218.096  1.00  0.00           H  
ATOM   2071  HB2 CYS A 739     213.746 214.985 219.614  1.00  0.00           H  
ATOM   2072  HG  CYS A 739     212.735 212.951 220.731  1.00  0.00           H  
ATOM   2073  N   VAL A 740     216.582 214.585 217.897  1.00 30.98           N  
ATOM   2074  CA  VAL A 740     217.558 215.239 217.021  1.00 30.98           C  
ATOM   2075  C   VAL A 740     218.327 214.219 216.181  1.00 30.98           C  
ATOM   2076  O   VAL A 740     218.532 214.433 214.980  1.00 30.98           O  
ATOM   2077  CB  VAL A 740     218.505 216.137 217.847  1.00 30.98           C  
ATOM   2078  CG1 VAL A 740     219.594 216.733 216.980  1.00 30.98           C  
ATOM   2079  CG2 VAL A 740     217.726 217.281 218.454  1.00 30.98           C  
ATOM   2080  H   VAL A 740     216.878 214.327 218.829  1.00  0.00           H  
ATOM   2081  HA  VAL A 740     217.046 215.900 216.318  1.00  0.00           H  
ATOM   2082  HB  VAL A 740     218.957 215.553 218.651  1.00  0.00           H  
ATOM   2083 HG11 VAL A 740     220.166 217.480 217.531  1.00  0.00           H  
ATOM   2084 HG12 VAL A 740     220.316 215.986 216.648  1.00  0.00           H  
ATOM   2085 HG13 VAL A 740     219.186 217.223 216.094  1.00  0.00           H  
ATOM   2086 HG21 VAL A 740     218.336 217.833 219.169  1.00  0.00           H  
ATOM   2087 HG22 VAL A 740     217.403 217.987 217.687  1.00  0.00           H  
ATOM   2088 HG23 VAL A 740     216.825 216.969 218.973  1.00  0.00           H  
ATOM   2089  N   ILE A 741     218.730 213.096 216.791  1.00 29.96           N  
ATOM   2090  CA  ILE A 741     219.451 212.049 216.062  1.00 29.96           C  
ATOM   2091  C   ILE A 741     218.567 211.434 214.977  1.00 29.96           C  
ATOM   2092  O   ILE A 741     219.029 211.171 213.856  1.00 29.96           O  
ATOM   2093  CB  ILE A 741     219.983 210.991 217.051  1.00 29.96           C  
ATOM   2094  CG1 ILE A 741     221.114 211.578 217.896  1.00 29.96           C  
ATOM   2095  CG2 ILE A 741     220.470 209.736 216.339  1.00 29.96           C  
ATOM   2096  CD1 ILE A 741     221.729 210.596 218.872  1.00 29.96           C  
ATOM   2097  H   ILE A 741     218.556 212.944 217.776  1.00  0.00           H  
ATOM   2098  HA  ILE A 741     220.303 212.511 215.559  1.00  0.00           H  
ATOM   2099  HB  ILE A 741     219.173 210.702 217.724  1.00  0.00           H  
ATOM   2100 HG13 ILE A 741     220.788 212.466 218.434  1.00  0.00           H  
ATOM   2101 HG12 ILE A 741     221.905 211.927 217.231  1.00  0.00           H  
ATOM   2102 HG21 ILE A 741     220.878 208.998 217.028  1.00  0.00           H  
ATOM   2103 HG22 ILE A 741     219.671 209.208 215.819  1.00  0.00           H  
ATOM   2104 HG23 ILE A 741     221.248 209.968 215.610  1.00  0.00           H  
ATOM   2105 HD11 ILE A 741     222.195 211.125 219.704  1.00  0.00           H  
ATOM   2106 HD12 ILE A 741     220.981 209.924 219.295  1.00  0.00           H  
ATOM   2107 HD13 ILE A 741     222.505 209.993 218.399  1.00  0.00           H  
ATOM   2108  N   TRP A 742     217.274 211.248 215.275  1.00 30.93           N  
ATOM   2109  CA  TRP A 742     216.336 210.690 214.302  1.00 30.93           C  
ATOM   2110  C   TRP A 742     216.166 211.613 213.097  1.00 30.93           C  
ATOM   2111  O   TRP A 742     216.188 211.156 211.950  1.00 30.93           O  
ATOM   2112  CB  TRP A 742     214.989 210.443 214.985  1.00 30.93           C  
ATOM   2113  CG  TRP A 742     213.899 209.829 214.137  1.00 30.93           C  
ATOM   2114  CD1 TRP A 742     214.041 209.155 212.960  1.00 30.93           C  
ATOM   2115  CD2 TRP A 742     212.494 209.859 214.409  1.00 30.93           C  
ATOM   2116  NE1 TRP A 742     212.818 208.758 212.488  1.00 30.93           N  
ATOM   2117  CE2 TRP A 742     211.851 209.177 213.360  1.00 30.93           C  
ATOM   2118  CE3 TRP A 742     211.719 210.393 215.440  1.00 30.93           C  
ATOM   2119  CZ2 TRP A 742     210.473 209.016 213.313  1.00 30.93           C  
ATOM   2120  CZ3 TRP A 742     210.352 210.231 215.390  1.00 30.93           C  
ATOM   2121  CH2 TRP A 742     209.742 209.546 214.336  1.00 30.93           C  
ATOM   2122  H   TRP A 742     216.917 211.465 216.197  1.00  0.00           H  
ATOM   2123  HA  TRP A 742     216.734 209.734 213.955  1.00  0.00           H  
ATOM   2124  HB3 TRP A 742     214.606 211.380 215.393  1.00  0.00           H  
ATOM   2125  HB2 TRP A 742     215.138 209.788 215.842  1.00  0.00           H  
ATOM   2126  HD1 TRP A 742     214.986 208.944 212.482  1.00  0.00           H  
ATOM   2127  HE1 TRP A 742     212.673 208.256 211.623  1.00  0.00           H  
ATOM   2128  HE3 TRP A 742     212.180 210.925 216.260  1.00  0.00           H  
ATOM   2129  HZ2 TRP A 742     209.992 208.490 212.502  1.00  0.00           H  
ATOM   2130  HZ3 TRP A 742     209.740 210.657 216.170  1.00  0.00           H  
ATOM   2131  HH2 TRP A 742     208.670 209.432 214.326  1.00  0.00           H  
ATOM   2132  N   LEU A 743     216.020 212.917 213.332  1.00 30.67           N  
ATOM   2133  CA  LEU A 743     215.794 213.834 212.222  1.00 30.67           C  
ATOM   2134  C   LEU A 743     217.072 214.204 211.487  1.00 30.67           C  
ATOM   2135  O   LEU A 743     216.993 214.723 210.369  1.00 30.67           O  
ATOM   2136  CB  LEU A 743     215.110 215.113 212.706  1.00 30.67           C  
ATOM   2137  CG  LEU A 743     213.715 214.990 213.317  1.00 30.67           C  
ATOM   2138  CD1 LEU A 743     213.125 216.367 213.548  1.00 30.67           C  
ATOM   2139  CD2 LEU A 743     212.807 214.145 212.466  1.00 30.67           C  
ATOM   2140  H   LEU A 743     216.016 213.293 214.270  1.00  0.00           H  
ATOM   2141  HA  LEU A 743     215.147 213.364 211.479  1.00  0.00           H  
ATOM   2142  HB3 LEU A 743     215.032 215.793 211.855  1.00  0.00           H  
ATOM   2143  HB2 LEU A 743     215.760 215.617 213.424  1.00  0.00           H  
ATOM   2144  HG  LEU A 743     213.784 214.479 214.272  1.00  0.00           H  
ATOM   2145 HD11 LEU A 743     212.859 216.494 214.598  1.00  0.00           H  
ATOM   2146 HD12 LEU A 743     213.821 217.170 213.302  1.00  0.00           H  
ATOM   2147 HD13 LEU A 743     212.221 216.548 212.966  1.00  0.00           H  
ATOM   2148 HD21 LEU A 743     211.755 214.391 212.606  1.00  0.00           H  
ATOM   2149 HD22 LEU A 743     213.029 214.253 211.404  1.00  0.00           H  
ATOM   2150 HD23 LEU A 743     212.913 213.089 212.720  1.00  0.00           H  
ATOM   2151  N   TYR A 744     218.241 213.965 212.077  1.00 34.05           N  
ATOM   2152  CA  TYR A 744     219.497 214.217 211.381  1.00 34.05           C  
ATOM   2153  C   TYR A 744     220.168 212.938 210.893  1.00 34.05           C  
ATOM   2154  O   TYR A 744     221.296 212.995 210.394  1.00 34.05           O  
ATOM   2155  CB  TYR A 744     220.453 215.014 212.273  1.00 34.05           C  
ATOM   2156  CG  TYR A 744     220.219 216.512 212.236  1.00 34.05           C  
ATOM   2157  CD1 TYR A 744     219.013 217.062 212.657  1.00 34.05           C  
ATOM   2158  CD2 TYR A 744     221.205 217.374 211.774  1.00 34.05           C  
ATOM   2159  CE1 TYR A 744     218.796 218.428 212.619  1.00 34.05           C  
ATOM   2160  CE2 TYR A 744     220.998 218.741 211.733  1.00 34.05           C  
ATOM   2161  CZ  TYR A 744     219.792 219.261 212.157  1.00 34.05           C  
ATOM   2162  OH  TYR A 744     219.582 220.620 212.119  1.00 34.05           O  
ATOM   2163  H   TYR A 744     218.289 213.582 213.012  1.00  0.00           H  
ATOM   2164  HA  TYR A 744     219.356 214.814 210.478  1.00  0.00           H  
ATOM   2165  HB3 TYR A 744     221.489 214.872 211.963  1.00  0.00           H  
ATOM   2166  HB2 TYR A 744     220.427 214.655 213.301  1.00  0.00           H  
ATOM   2167  HD1 TYR A 744     218.229 216.426 213.038  1.00  0.00           H  
ATOM   2168  HD2 TYR A 744     222.153 216.981 211.437  1.00  0.00           H  
ATOM   2169  HE1 TYR A 744     217.852 218.832 212.955  1.00  0.00           H  
ATOM   2170  HE2 TYR A 744     221.777 219.396 211.370  1.00  0.00           H  
ATOM   2171  HH  TYR A 744     218.714 220.877 212.437  1.00  0.00           H  
ATOM   2172  N   THR A 745     219.511 211.791 211.030  1.00 33.57           N  
ATOM   2173  CA  THR A 745     220.019 210.547 210.465  1.00 33.57           C  
ATOM   2174  C   THR A 745     219.062 209.906 209.470  1.00 33.57           C  
ATOM   2175  O   THR A 745     219.483 209.521 208.376  1.00 33.57           O  
ATOM   2176  CB  THR A 745     220.335 209.564 211.604  1.00 33.57           C  
ATOM   2177  OG1 THR A 745     221.412 210.088 212.391  1.00 33.57           O  
ATOM   2178  CG2 THR A 745     220.743 208.201 211.066  1.00 33.57           C  
ATOM   2179  H   THR A 745     218.604 211.767 211.474  1.00  0.00           H  
ATOM   2180  HA  THR A 745     220.946 210.700 209.909  1.00  0.00           H  
ATOM   2181  HB  THR A 745     219.464 209.414 212.240  1.00  0.00           H  
ATOM   2182  HG1 THR A 745     221.102 210.892 212.817  1.00  0.00           H  
ATOM   2183 HG21 THR A 745     221.130 207.575 211.871  1.00  0.00           H  
ATOM   2184 HG22 THR A 745     219.909 207.650 210.630  1.00  0.00           H  
ATOM   2185 HG23 THR A 745     221.530 208.283 210.315  1.00  0.00           H  
ATOM   2186  N   ALA A 746     217.773 209.826 209.796  1.00 33.77           N  
ATOM   2187  CA  ALA A 746     216.784 209.213 208.909  1.00 33.77           C  
ATOM   2188  C   ALA A 746     215.455 209.929 209.091  1.00 33.77           C  
ATOM   2189  O   ALA A 746     214.618 209.522 209.906  1.00 33.77           O  
ATOM   2190  CB  ALA A 746     216.635 207.717 209.178  1.00 33.77           C  
ATOM   2191  H   ALA A 746     217.431 210.184 210.679  1.00  0.00           H  
ATOM   2192  HA  ALA A 746     217.090 209.291 207.867  1.00  0.00           H  
ATOM   2193  HB1 ALA A 746     215.851 207.275 208.561  1.00  0.00           H  
ATOM   2194  HB2 ALA A 746     217.562 207.188 208.954  1.00  0.00           H  
ATOM   2195  HB3 ALA A 746     216.391 207.518 210.223  1.00  0.00           H  
ATOM   2196  N   PRO A 747     215.223 211.003 208.341  1.00 33.96           N  
ATOM   2197  CA  PRO A 747     214.017 211.809 208.540  1.00 33.96           C  
ATOM   2198  C   PRO A 747     212.791 211.126 207.962  1.00 33.96           C  
ATOM   2199  O   PRO A 747     212.905 210.306 207.040  1.00 33.96           O  
ATOM   2200  CB  PRO A 747     214.345 213.104 207.783  1.00 33.96           C  
ATOM   2201  CG  PRO A 747     215.236 212.663 206.696  1.00 33.96           C  
ATOM   2202  CD  PRO A 747     216.069 211.543 207.263  1.00 33.96           C  
ATOM   2203  HA  PRO A 747     213.912 212.027 209.601  1.00  0.00           H  
ATOM   2204  HB3 PRO A 747     214.881 213.783 208.448  1.00  0.00           H  
ATOM   2205  HB2 PRO A 747     213.466 213.635 207.414  1.00  0.00           H  
ATOM   2206  HG3 PRO A 747     215.841 213.473 206.287  1.00  0.00           H  
ATOM   2207  HG2 PRO A 747     214.629 212.274 205.877  1.00  0.00           H  
ATOM   2208  HD2 PRO A 747     216.310 210.811 206.491  1.00  0.00           H  
ATOM   2209  HD3 PRO A 747     216.996 211.926 207.693  1.00  0.00           H  
ATOM   2210  N   PRO A 748     211.601 211.426 208.480  1.00 36.50           N  
ATOM   2211  CA  PRO A 748     210.372 210.961 207.836  1.00 36.50           C  
ATOM   2212  C   PRO A 748     210.020 211.847 206.649  1.00 36.50           C  
ATOM   2213  O   PRO A 748     210.573 212.929 206.458  1.00 36.50           O  
ATOM   2214  CB  PRO A 748     209.318 211.065 208.946  1.00 36.50           C  
ATOM   2215  CG  PRO A 748     209.945 211.852 210.049  1.00 36.50           C  
ATOM   2216  CD  PRO A 748     211.311 212.284 209.637  1.00 36.50           C  
ATOM   2217  HA  PRO A 748     210.456 209.922 207.509  1.00  0.00           H  
ATOM   2218  HB3 PRO A 748     209.067 210.086 209.326  1.00  0.00           H  
ATOM   2219  HB2 PRO A 748     208.387 211.526 208.611  1.00  0.00           H  
ATOM   2220  HG3 PRO A 748     210.072 211.166 210.889  1.00  0.00           H  
ATOM   2221  HG2 PRO A 748     209.310 212.624 210.443  1.00  0.00           H  
ATOM   2222  HD2 PRO A 748     211.309 213.288 209.236  1.00  0.00           H  
ATOM   2223  HD3 PRO A 748     212.009 212.208 210.469  1.00  0.00           H  
ATOM   2224  N   SER A 749     209.083 211.363 205.837  1.00 41.12           N  
ATOM   2225  CA  SER A 749     208.739 212.053 204.602  1.00 41.12           C  
ATOM   2226  C   SER A 749     207.296 211.747 204.230  1.00 41.12           C  
ATOM   2227  O   SER A 749     206.670 210.839 204.777  1.00 41.12           O  
ATOM   2228  CB  SER A 749     209.676 211.657 203.456  1.00 41.12           C  
ATOM   2229  OG  SER A 749     211.012 212.055 203.708  1.00 41.12           O  
ATOM   2230  H   SER A 749     208.616 210.486 206.032  1.00  0.00           H  
ATOM   2231  HA  SER A 749     208.786 213.135 204.746  1.00  0.00           H  
ATOM   2232  HB3 SER A 749     209.368 212.121 202.518  1.00  0.00           H  
ATOM   2233  HB2 SER A 749     209.656 210.578 203.296  1.00  0.00           H  
ATOM   2234  HG  SER A 749     211.314 211.620 204.509  1.00  0.00           H  
ATOM   2235  N   SER A 750     206.777 212.520 203.283  1.00 42.16           N  
ATOM   2236  CA  SER A 750     205.442 212.312 202.747  1.00 42.16           C  
ATOM   2237  C   SER A 750     205.495 211.363 201.557  1.00 42.16           C  
ATOM   2238  O   SER A 750     206.542 211.169 200.934  1.00 42.16           O  
ATOM   2239  CB  SER A 750     204.814 213.639 202.326  1.00 42.16           C  
ATOM   2240  OG  SER A 750     203.557 213.431 201.710  1.00 42.16           O  
ATOM   2241  H   SER A 750     207.319 213.267 202.870  1.00  0.00           H  
ATOM   2242  HA  SER A 750     204.793 211.863 203.495  1.00  0.00           H  
ATOM   2243  HB3 SER A 750     205.459 214.170 201.625  1.00  0.00           H  
ATOM   2244  HB2 SER A 750     204.679 214.288 203.193  1.00  0.00           H  
ATOM   2245  HG  SER A 750     203.157 214.287 201.536  1.00  0.00           H  
ATOM   2246  N   TYR A 751     204.344 210.771 201.238  1.00 46.57           N  
ATOM   2247  CA  TYR A 751     204.288 209.771 200.177  1.00 46.57           C  
ATOM   2248  C   TYR A 751     202.867 209.687 199.648  1.00 46.57           C  
ATOM   2249  O   TYR A 751     201.942 209.383 200.408  1.00 46.57           O  
ATOM   2250  CB  TYR A 751     204.750 208.413 200.703  1.00 46.57           C  
ATOM   2251  CG  TYR A 751     204.908 207.353 199.641  1.00 46.57           C  
ATOM   2252  CD1 TYR A 751     205.726 207.566 198.539  1.00 46.57           C  
ATOM   2253  CD2 TYR A 751     204.257 206.131 199.751  1.00 46.57           C  
ATOM   2254  CE1 TYR A 751     205.882 206.595 197.566  1.00 46.57           C  
ATOM   2255  CE2 TYR A 751     204.414 205.151 198.788  1.00 46.57           C  
ATOM   2256  CZ  TYR A 751     205.222 205.391 197.696  1.00 46.57           C  
ATOM   2257  OH  TYR A 751     205.374 204.420 196.733  1.00 46.57           O  
ATOM   2258  H   TYR A 751     203.496 210.950 201.762  1.00  0.00           H  
ATOM   2259  HA  TYR A 751     204.928 210.091 199.352  1.00  0.00           H  
ATOM   2260  HB3 TYR A 751     204.080 208.060 201.490  1.00  0.00           H  
ATOM   2261  HB2 TYR A 751     205.727 208.511 201.178  1.00  0.00           H  
ATOM   2262  HD1 TYR A 751     206.261 208.498 198.433  1.00  0.00           H  
ATOM   2263  HD2 TYR A 751     203.618 205.936 200.600  1.00  0.00           H  
ATOM   2264  HE1 TYR A 751     206.520 206.779 196.714  1.00  0.00           H  
ATOM   2265  HE2 TYR A 751     203.903 204.205 198.893  1.00  0.00           H  
ATOM   2266  HH  TYR A 751     204.796 203.663 196.859  1.00  0.00           H  
ATOM   2267  N   ARG A 752     202.691 209.944 198.356  1.00 46.19           N  
ATOM   2268  CA  ARG A 752     201.433 209.669 197.675  1.00 46.19           C  
ATOM   2269  C   ARG A 752     201.535 208.292 197.023  1.00 46.19           C  
ATOM   2270  O   ARG A 752     202.521 207.984 196.343  1.00 46.19           O  
ATOM   2271  CB  ARG A 752     201.072 210.779 196.678  1.00 46.19           C  
ATOM   2272  CG  ARG A 752     201.957 210.953 195.445  1.00 46.19           C  
ATOM   2273  CD  ARG A 752     201.482 212.089 194.553  1.00 46.19           C  
ATOM   2274  NE  ARG A 752     201.579 213.391 195.204  1.00 46.19           N  
ATOM   2275  CZ  ARG A 752     200.532 214.094 195.620  1.00 46.19           C  
ATOM   2276  NH1 ARG A 752     199.307 213.621 195.442  1.00 46.19           N  
ATOM   2277  NH2 ARG A 752     200.708 215.270 196.206  1.00 46.19           N1+
ATOM   2278  H   ARG A 752     203.478 210.190 197.774  1.00  0.00           H  
ATOM   2279  HA  ARG A 752     200.629 209.671 198.402  1.00  0.00           H  
ATOM   2280  HB3 ARG A 752     201.036 211.710 197.245  1.00  0.00           H  
ATOM   2281  HB2 ARG A 752     200.049 210.610 196.340  1.00  0.00           H  
ATOM   2282  HG3 ARG A 752     201.835 210.044 194.856  1.00  0.00           H  
ATOM   2283  HG2 ARG A 752     203.023 211.020 195.667  1.00  0.00           H  
ATOM   2284  HD3 ARG A 752     200.556 211.854 194.027  1.00  0.00           H  
ATOM   2285  HD2 ARG A 752     202.218 212.174 193.753  1.00  0.00           H  
ATOM   2286  HE  ARG A 752     202.510 213.751 195.362  1.00  0.00           H  
ATOM   2287 HH12 ARG A 752     198.499 214.170 195.702  1.00  0.00           H  
ATOM   2288 HH11 ARG A 752     199.175 212.708 195.031  1.00  0.00           H  
ATOM   2289 HH22 ARG A 752     199.919 215.792 196.561  1.00  0.00           H  
ATOM   2290 HH21 ARG A 752     201.636 215.647 196.330  1.00  0.00           H  
ATOM   2291  N   ASN A 753     200.575 207.428 197.329  1.00 44.67           N  
ATOM   2292  CA  ASN A 753     200.595 206.057 196.848  1.00 44.67           C  
ATOM   2293  C   ASN A 753     199.268 205.689 196.201  1.00 44.67           C  
ATOM   2294  O   ASN A 753     198.196 206.124 196.640  1.00 44.67           O  
ATOM   2295  CB  ASN A 753     200.949 205.084 197.978  1.00 44.67           C  
ATOM   2296  CG  ASN A 753     199.884 204.992 199.032  1.00 44.67           C  
ATOM   2297  OD1 ASN A 753     199.400 206.000 199.530  1.00 44.67           O  
ATOM   2298  ND2 ASN A 753     199.537 203.775 199.408  1.00 44.67           N  
ATOM   2299  H   ASN A 753     199.806 207.692 197.935  1.00  0.00           H  
ATOM   2300  HA  ASN A 753     201.343 205.909 196.065  1.00  0.00           H  
ATOM   2301  HB3 ASN A 753     201.864 205.407 198.461  1.00  0.00           H  
ATOM   2302  HB2 ASN A 753     201.116 204.095 197.620  1.00  0.00           H  
ATOM   2303 HD22 ASN A 753     198.836 203.647 200.123  1.00  0.00           H  
ATOM   2304 HD21 ASN A 753     199.973 202.967 198.987  1.00  0.00           H  
ATOM   2305  N   GLN A 754     199.368 204.896 195.131  1.00 46.87           N  
ATOM   2306  CA  GLN A 754     198.235 204.485 194.314  1.00 46.87           C  
ATOM   2307  C   GLN A 754     198.108 202.969 194.222  1.00 46.87           C  
ATOM   2308  O   GLN A 754     197.351 202.473 193.380  1.00 46.87           O  
ATOM   2309  CB  GLN A 754     198.364 205.071 192.902  1.00 46.87           C  
ATOM   2310  CG  GLN A 754     198.914 206.493 192.843  1.00 46.87           C  
ATOM   2311  CD  GLN A 754     199.307 206.914 191.443  1.00 46.87           C  
ATOM   2312  OE1 GLN A 754     199.337 206.099 190.523  1.00 46.87           O  
ATOM   2313  NE2 GLN A 754     199.610 208.195 191.274  1.00 46.87           N  
ATOM   2314  H   GLN A 754     200.276 204.564 194.834  1.00  0.00           H  
ATOM   2315  HA  GLN A 754     197.295 204.842 194.740  1.00  0.00           H  
ATOM   2316  HB3 GLN A 754     197.400 205.025 192.393  1.00  0.00           H  
ATOM   2317  HB2 GLN A 754     199.036 204.421 192.336  1.00  0.00           H  
ATOM   2318  HG3 GLN A 754     199.836 206.593 193.414  1.00  0.00           H  
ATOM   2319  HG2 GLN A 754     198.211 207.196 193.277  1.00  0.00           H  
ATOM   2320 HE22 GLN A 754     199.892 208.530 190.364  1.00  0.00           H  
ATOM   2321 HE21 GLN A 754     199.584 208.835 192.054  1.00  0.00           H  
ATOM   2322  N   GLU A 755     198.830 202.218 195.056  1.00 50.32           N  
ATOM   2323  CA  GLU A 755     198.945 200.779 194.844  1.00 50.32           C  
ATOM   2324  C   GLU A 755     197.769 199.987 195.406  1.00 50.32           C  
ATOM   2325  O   GLU A 755     197.519 198.870 194.940  1.00 50.32           O  
ATOM   2326  CB  GLU A 755     200.254 200.243 195.435  1.00 50.32           C  
ATOM   2327  CG  GLU A 755     201.531 200.658 194.698  1.00 50.32           C  
ATOM   2328  CD  GLU A 755     201.988 202.068 195.012  1.00 50.32           C  
ATOM   2329  OE1 GLU A 755     201.893 202.473 196.187  1.00 50.32           O  
ATOM   2330  OE2 GLU A 755     202.439 202.769 194.082  1.00 50.32           O1-
ATOM   2331  H   GLU A 755     199.454 202.638 195.731  1.00  0.00           H  
ATOM   2332  HA  GLU A 755     198.974 200.570 193.772  1.00  0.00           H  
ATOM   2333  HB3 GLU A 755     200.226 199.152 195.413  1.00  0.00           H  
ATOM   2334  HB2 GLU A 755     200.307 200.481 196.499  1.00  0.00           H  
ATOM   2335  HG3 GLU A 755     201.398 200.530 193.622  1.00  0.00           H  
ATOM   2336  HG2 GLU A 755     202.342 199.986 194.983  1.00  0.00           H  
ATOM   2337  N   LEU A 756     197.055 200.511 196.407  1.00 47.65           N  
ATOM   2338  CA  LEU A 756     195.905 199.779 196.938  1.00 47.65           C  
ATOM   2339  C   LEU A 756     194.750 199.755 195.945  1.00 47.65           C  
ATOM   2340  O   LEU A 756     194.210 198.688 195.632  1.00 47.65           O  
ATOM   2341  CB  LEU A 756     195.441 200.373 198.270  1.00 47.65           C  
ATOM   2342  CG  LEU A 756     196.314 200.218 199.515  1.00 47.65           C  
ATOM   2343  CD1 LEU A 756     197.259 201.372 199.679  1.00 47.65           C  
ATOM   2344  CD2 LEU A 756     195.435 200.076 200.748  1.00 47.65           C  
ATOM   2345  H   LEU A 756     197.266 201.421 196.788  1.00  0.00           H  
ATOM   2346  HA  LEU A 756     196.197 198.744 197.131  1.00  0.00           H  
ATOM   2347  HB3 LEU A 756     194.497 199.867 198.483  1.00  0.00           H  
ATOM   2348  HB2 LEU A 756     195.160 201.420 198.143  1.00  0.00           H  
ATOM   2349  HG  LEU A 756     196.902 199.304 199.422  1.00  0.00           H  
ATOM   2350 HD11 LEU A 756     197.844 201.281 200.595  1.00  0.00           H  
ATOM   2351 HD12 LEU A 756     197.968 201.416 198.853  1.00  0.00           H  
ATOM   2352 HD13 LEU A 756     196.729 202.325 199.716  1.00  0.00           H  
ATOM   2353 HD21 LEU A 756     195.837 200.615 201.607  1.00  0.00           H  
ATOM   2354 HD22 LEU A 756     194.425 200.457 200.596  1.00  0.00           H  
ATOM   2355 HD23 LEU A 756     195.349 199.030 201.043  1.00  0.00           H  
ATOM   2356  N   GLU A 757     194.357 200.919 195.439  1.00 49.91           N  
ATOM   2357  CA  GLU A 757     193.230 201.028 194.527  1.00 49.91           C  
ATOM   2358  C   GLU A 757     193.612 201.901 193.343  1.00 49.91           C  
ATOM   2359  O   GLU A 757     194.407 202.836 193.470  1.00 49.91           O  
ATOM   2360  CB  GLU A 757     191.983 201.606 195.219  1.00 49.91           C  
ATOM   2361  CG  GLU A 757     191.429 200.750 196.347  1.00 49.91           C  
ATOM   2362  CD  GLU A 757     190.174 201.333 196.959  1.00 49.91           C  
ATOM   2363  OE1 GLU A 757     189.657 202.332 196.418  1.00 49.91           O  
ATOM   2364  OE2 GLU A 757     189.705 200.793 197.983  1.00 49.91           O1-
ATOM   2365  H   GLU A 757     194.835 201.776 195.674  1.00  0.00           H  
ATOM   2366  HA  GLU A 757     192.958 200.055 194.113  1.00  0.00           H  
ATOM   2367  HB3 GLU A 757     191.216 201.749 194.454  1.00  0.00           H  
ATOM   2368  HB2 GLU A 757     192.224 202.601 195.601  1.00  0.00           H  
ATOM   2369  HG3 GLU A 757     192.175 200.638 197.135  1.00  0.00           H  
ATOM   2370  HG2 GLU A 757     191.206 199.748 195.978  1.00  0.00           H  
ATOM   2371  N   ASP A 758     193.034 201.584 192.188  1.00 47.96           N  
ATOM   2372  CA  ASP A 758     193.303 202.313 190.957  1.00 47.96           C  
ATOM   2373  C   ASP A 758     192.397 203.523 190.774  1.00 47.96           C  
ATOM   2374  O   ASP A 758     192.517 204.217 189.760  1.00 47.96           O  
ATOM   2375  CB  ASP A 758     193.161 201.374 189.758  1.00 47.96           C  
ATOM   2376  CG  ASP A 758     194.354 200.458 189.598  1.00 47.96           C  
ATOM   2377  OD1 ASP A 758     195.493 200.966 189.570  1.00 47.96           O  
ATOM   2378  OD2 ASP A 758     194.154 199.228 189.506  1.00 47.96           O1-
ATOM   2379  H   ASP A 758     192.405 200.797 192.125  1.00  0.00           H  
ATOM   2380  HA  ASP A 758     194.312 202.729 190.984  1.00  0.00           H  
ATOM   2381  HB3 ASP A 758     193.049 201.919 188.819  1.00  0.00           H  
ATOM   2382  HB2 ASP A 758     192.252 200.777 189.863  1.00  0.00           H  
ATOM   2383  N   GLU A 759     191.495 203.788 191.716  1.00 48.95           N  
ATOM   2384  CA  GLU A 759     190.614 204.943 191.652  1.00 48.95           C  
ATOM   2385  C   GLU A 759     190.974 206.044 192.639  1.00 48.95           C  
ATOM   2386  O   GLU A 759     190.580 207.196 192.419  1.00 48.95           O  
ATOM   2387  CB  GLU A 759     189.162 204.520 191.930  1.00 48.95           C  
ATOM   2388  CG  GLU A 759     188.497 203.607 190.905  1.00 48.95           C  
ATOM   2389  CD  GLU A 759     188.276 204.275 189.562  1.00 48.95           C  
ATOM   2390  OE1 GLU A 759     188.058 205.506 189.527  1.00 48.95           O  
ATOM   2391  OE2 GLU A 759     188.262 203.554 188.544  1.00 48.95           O1-
ATOM   2392  H   GLU A 759     191.406 203.184 192.520  1.00  0.00           H  
ATOM   2393  HA  GLU A 759     190.640 205.413 190.668  1.00  0.00           H  
ATOM   2394  HB3 GLU A 759     188.530 205.393 192.108  1.00  0.00           H  
ATOM   2395  HB2 GLU A 759     189.144 203.988 192.883  1.00  0.00           H  
ATOM   2396  HG3 GLU A 759     187.526 203.286 191.283  1.00  0.00           H  
ATOM   2397  HG2 GLU A 759     189.090 202.700 190.777  1.00  0.00           H  
ATOM   2398  N   ILE A 760     191.697 205.731 193.713  1.00 46.53           N  
ATOM   2399  CA  ILE A 760     191.917 206.642 194.831  1.00 46.53           C  
ATOM   2400  C   ILE A 760     193.408 206.700 195.137  1.00 46.53           C  
ATOM   2401  O   ILE A 760     194.052 205.659 195.304  1.00 46.53           O  
ATOM   2402  CB  ILE A 760     191.127 206.204 196.083  1.00 46.53           C  
ATOM   2403  CG1 ILE A 760     189.621 206.243 195.832  1.00 46.53           C  
ATOM   2404  CG2 ILE A 760     191.457 207.076 197.278  1.00 46.53           C  
ATOM   2405  CD1 ILE A 760     188.813 205.584 196.925  1.00 46.53           C  
ATOM   2406  H   ILE A 760     192.038 204.789 193.837  1.00  0.00           H  
ATOM   2407  HA  ILE A 760     191.585 207.638 194.556  1.00  0.00           H  
ATOM   2408  HB  ILE A 760     191.407 205.176 196.322  1.00  0.00           H  
ATOM   2409 HG13 ILE A 760     189.368 205.735 194.903  1.00  0.00           H  
ATOM   2410 HG12 ILE A 760     189.289 207.272 195.706  1.00  0.00           H  
ATOM   2411 HG21 ILE A 760     190.870 206.788 198.150  1.00  0.00           H  
ATOM   2412 HG22 ILE A 760     192.495 206.996 197.599  1.00  0.00           H  
ATOM   2413 HG23 ILE A 760     191.240 208.125 197.086  1.00  0.00           H  
ATOM   2414 HD11 ILE A 760     187.991 205.003 196.506  1.00  0.00           H  
ATOM   2415 HD12 ILE A 760     189.411 204.908 197.537  1.00  0.00           H  
ATOM   2416 HD13 ILE A 760     188.379 206.331 197.590  1.00  0.00           H  
ATOM   2417  N   ILE A 761     193.948 207.913 195.216  1.00 44.96           N  
ATOM   2418  CA  ILE A 761     195.308 208.155 195.681  1.00 44.96           C  
ATOM   2419  C   ILE A 761     195.251 208.441 197.173  1.00 44.96           C  
ATOM   2420  O   ILE A 761     194.375 209.184 197.635  1.00 44.96           O  
ATOM   2421  CB  ILE A 761     195.941 209.333 194.920  1.00 44.96           C  
ATOM   2422  CG1 ILE A 761     195.878 209.092 193.417  1.00 44.96           C  
ATOM   2423  CG2 ILE A 761     197.385 209.530 195.337  1.00 44.96           C  
ATOM   2424  CD1 ILE A 761     196.513 210.194 192.606  1.00 44.96           C  
ATOM   2425  H   ILE A 761     193.357 208.728 195.106  1.00  0.00           H  
ATOM   2426  HA  ILE A 761     195.929 207.272 195.513  1.00  0.00           H  
ATOM   2427  HB  ILE A 761     195.386 210.244 195.148  1.00  0.00           H  
ATOM   2428 HG13 ILE A 761     194.837 209.029 193.102  1.00  0.00           H  
ATOM   2429 HG12 ILE A 761     196.313 208.131 193.156  1.00  0.00           H  
ATOM   2430 HG21 ILE A 761     197.861 210.362 194.819  1.00  0.00           H  
ATOM   2431 HG22 ILE A 761     197.480 209.766 196.397  1.00  0.00           H  
ATOM   2432 HG23 ILE A 761     197.984 208.639 195.150  1.00  0.00           H  
ATOM   2433 HD11 ILE A 761     196.065 210.257 191.615  1.00  0.00           H  
ATOM   2434 HD12 ILE A 761     196.385 211.170 193.076  1.00  0.00           H  
ATOM   2435 HD13 ILE A 761     197.580 210.021 192.468  1.00  0.00           H  
ATOM   2436  N   PHE A 762     196.162 207.843 197.938  1.00 43.49           N  
ATOM   2437  CA  PHE A 762     196.269 208.112 199.364  1.00 43.49           C  
ATOM   2438  C   PHE A 762     197.535 208.911 199.634  1.00 43.49           C  
ATOM   2439  O   PHE A 762     198.572 208.680 199.007  1.00 43.49           O  
ATOM   2440  CB  PHE A 762     196.285 206.814 200.172  1.00 43.49           C  
ATOM   2441  CG  PHE A 762     194.998 206.051 200.114  1.00 43.49           C  
ATOM   2442  CD1 PHE A 762     193.922 206.422 200.903  1.00 43.49           C  
ATOM   2443  CD2 PHE A 762     194.863 204.962 199.270  1.00 43.49           C  
ATOM   2444  CE1 PHE A 762     192.732 205.718 200.852  1.00 43.49           C  
ATOM   2445  CE2 PHE A 762     193.678 204.255 199.213  1.00 43.49           C  
ATOM   2446  CZ  PHE A 762     192.611 204.635 200.005  1.00 43.49           C  
ATOM   2447  H   PHE A 762     196.859 207.230 197.533  1.00  0.00           H  
ATOM   2448  HA  PHE A 762     195.428 208.703 199.733  1.00  0.00           H  
ATOM   2449  HB3 PHE A 762     196.518 207.017 201.219  1.00  0.00           H  
ATOM   2450  HB2 PHE A 762     197.061 206.151 199.808  1.00  0.00           H  
ATOM   2451  HD1 PHE A 762     194.014 207.263 201.575  1.00  0.00           H  
ATOM   2452  HD2 PHE A 762     195.687 204.660 198.639  1.00  0.00           H  
ATOM   2453  HE1 PHE A 762     191.902 206.007 201.478  1.00  0.00           H  
ATOM   2454  HE2 PHE A 762     193.580 203.413 198.543  1.00  0.00           H  
ATOM   2455  HZ  PHE A 762     191.680 204.097 199.941  1.00  0.00           H  
ATOM   2456  N   ILE A 763     197.443 209.876 200.540  1.00 40.40           N  
ATOM   2457  CA  ILE A 763     198.596 210.657 200.967  1.00 40.40           C  
ATOM   2458  C   ILE A 763     198.915 210.244 202.396  1.00 40.40           C  
ATOM   2459  O   ILE A 763     198.188 210.600 203.332  1.00 40.40           O  
ATOM   2460  CB  ILE A 763     198.342 212.165 200.863  1.00 40.40           C  
ATOM   2461  CG1 ILE A 763     198.054 212.551 199.412  1.00 40.40           C  
ATOM   2462  CG2 ILE A 763     199.552 212.928 201.378  1.00 40.40           C  
ATOM   2463  CD1 ILE A 763     198.025 214.044 199.157  1.00 40.40           C  
ATOM   2464  H   ILE A 763     196.570 210.055 201.017  1.00  0.00           H  
ATOM   2465  HA  ILE A 763     199.478 210.445 200.360  1.00  0.00           H  
ATOM   2466  HB  ILE A 763     197.476 212.436 201.470  1.00  0.00           H  
ATOM   2467 HG13 ILE A 763     197.105 212.118 199.095  1.00  0.00           H  
ATOM   2468 HG12 ILE A 763     198.812 212.113 198.761  1.00  0.00           H  
ATOM   2469 HG21 ILE A 763     199.391 214.006 201.379  1.00  0.00           H  
ATOM   2470 HG22 ILE A 763     199.808 212.683 202.405  1.00  0.00           H  
ATOM   2471 HG23 ILE A 763     200.436 212.728 200.771  1.00  0.00           H  
ATOM   2472 HD11 ILE A 763     197.546 214.262 198.203  1.00  0.00           H  
ATOM   2473 HD12 ILE A 763     197.465 214.571 199.930  1.00  0.00           H  
ATOM   2474 HD13 ILE A 763     199.029 214.467 199.112  1.00  0.00           H  
ATOM   2475  N   THR A 764     199.991 209.483 202.569  1.00 43.87           N  
ATOM   2476  CA  THR A 764     200.442 209.004 203.868  1.00 43.87           C  
ATOM   2477  C   THR A 764     201.875 209.480 204.088  1.00 43.87           C  
ATOM   2478  O   THR A 764     202.401 210.303 203.334  1.00 43.87           O  
ATOM   2479  CB  THR A 764     200.348 207.477 203.970  1.00 43.87           C  
ATOM   2480  OG1 THR A 764     201.323 206.875 203.110  1.00 43.87           O  
ATOM   2481  CG2 THR A 764     198.960 206.970 203.599  1.00 43.87           C  
ATOM   2482  H   THR A 764     200.582 209.257 201.779  1.00  0.00           H  
ATOM   2483  HA  THR A 764     199.856 209.436 204.682  1.00  0.00           H  
ATOM   2484  HB  THR A 764     200.557 207.159 204.992  1.00  0.00           H  
ATOM   2485  HG1 THR A 764     201.046 207.001 202.199  1.00  0.00           H  
ATOM   2486 HG21 THR A 764     198.883 205.896 203.772  1.00  0.00           H  
ATOM   2487 HG22 THR A 764     198.190 207.455 204.201  1.00  0.00           H  
ATOM   2488 HG23 THR A 764     198.723 207.143 202.548  1.00  0.00           H  
ATOM   2489  N   CYS A 765     202.513 208.961 205.133  1.00 47.05           N  
ATOM   2490  CA  CYS A 765     203.869 209.377 205.454  1.00 47.05           C  
ATOM   2491  C   CYS A 765     204.720 208.184 205.854  1.00 47.05           C  
ATOM   2492  O   CYS A 765     204.300 207.361 206.673  1.00 47.05           O  
ATOM   2493  CB  CYS A 765     203.861 210.426 206.567  1.00 47.05           C  
ATOM   2494  SG  CYS A 765     203.535 212.085 205.942  1.00 47.05           S  
ATOM   2495  H   CYS A 765     202.087 208.265 205.728  1.00  0.00           H  
ATOM   2496  HA  CYS A 765     204.359 209.805 204.579  1.00  0.00           H  
ATOM   2497  HB3 CYS A 765     204.831 210.469 207.066  1.00  0.00           H  
ATOM   2498  HB2 CYS A 765     203.129 210.175 207.336  1.00  0.00           H  
ATOM   2499  N   HIS A 766     205.912 208.101 205.270  1.00 47.42           N  
ATOM   2500  CA  HIS A 766     206.913 207.136 205.698  1.00 47.42           C  
ATOM   2501  C   HIS A 766     207.647 207.670 206.916  1.00 47.42           C  
ATOM   2502  O   HIS A 766     208.094 208.821 206.924  1.00 47.42           O  
ATOM   2503  CB  HIS A 766     207.909 206.851 204.577  1.00 47.42           C  
ATOM   2504  CG  HIS A 766     207.331 206.085 203.431  1.00 47.42           C  
ATOM   2505  ND1 HIS A 766     206.262 205.258 203.361  1.00 47.42           N  
ATOM   2506  CD2 HIS A 766     207.883 206.109 202.169  1.00 47.42           C  
ATOM   2507  CE1 HIS A 766     206.185 204.807 202.066  1.00 47.42           C  
ATOM   2508  NE2 HIS A 766     207.173 205.336 201.368  1.00 47.42           N  
ATOM   2509  H   HIS A 766     206.215 208.820 204.627  1.00  0.00           H  
ATOM   2510  HA  HIS A 766     206.434 206.193 205.971  1.00  0.00           H  
ATOM   2511  HB3 HIS A 766     208.751 206.270 204.958  1.00  0.00           H  
ATOM   2512  HB2 HIS A 766     208.328 207.786 204.200  1.00  0.00           H  
ATOM   2513  HD1 HIS A 766     205.634 205.020 204.115  1.00  0.00           H  
ATOM   2514  HD2 HIS A 766     208.749 206.645 201.807  1.00  0.00           H  
ATOM   2515  HE1 HIS A 766     205.438 204.129 201.681  1.00  0.00           H  
ATOM   2516  N   GLU A 767     207.786 206.829 207.935  1.00 41.70           N  
ATOM   2517  CA  GLU A 767     208.398 207.229 209.192  1.00 41.70           C  
ATOM   2518  C   GLU A 767     209.910 207.059 209.206  1.00 41.70           C  
ATOM   2519  O   GLU A 767     210.539 207.362 210.224  1.00 41.70           O  
ATOM   2520  CB  GLU A 767     207.784 206.437 210.353  1.00 41.70           C  
ATOM   2521  CG  GLU A 767     206.270 206.586 210.507  1.00 41.70           C  
ATOM   2522  CD  GLU A 767     205.813 208.000 210.852  1.00 41.70           C  
ATOM   2523  OE1 GLU A 767     206.608 208.796 211.397  1.00 41.70           O  
ATOM   2524  OE2 GLU A 767     204.640 208.319 210.571  1.00 41.70           O1-
ATOM   2525  H   GLU A 767     207.405 205.895 207.890  1.00  0.00           H  
ATOM   2526  HA  GLU A 767     208.180 208.272 209.371  1.00  0.00           H  
ATOM   2527  HB3 GLU A 767     208.269 206.693 211.298  1.00  0.00           H  
ATOM   2528  HB2 GLU A 767     208.001 205.377 210.210  1.00  0.00           H  
ATOM   2529  HG3 GLU A 767     205.925 205.924 211.302  1.00  0.00           H  
ATOM   2530  HG2 GLU A 767     205.764 206.251 209.600  1.00  0.00           H  
ATOM   2531  N   GLY A 768     210.505 206.604 208.109  1.00 37.58           N  
ATOM   2532  CA  GLY A 768     211.943 206.388 208.100  1.00 37.58           C  
ATOM   2533  C   GLY A 768     212.307 205.172 208.926  1.00 37.58           C  
ATOM   2534  O   GLY A 768     211.778 204.074 208.721  1.00 37.58           O  
ATOM   2535  H   GLY A 768     209.970 206.367 207.287  1.00  0.00           H  
ATOM   2536  HA3 GLY A 768     212.474 207.281 208.439  1.00  0.00           H  
ATOM   2537  HA2 GLY A 768     212.258 206.214 207.071  1.00  0.00           H  
ATOM   2538  N   SER A 769     213.222 205.360 209.872  1.00 38.64           N  
ATOM   2539  CA  SER A 769     213.633 204.272 210.746  1.00 38.64           C  
ATOM   2540  C   SER A 769     212.542 203.951 211.759  1.00 38.64           C  
ATOM   2541  O   SER A 769     211.926 204.847 212.339  1.00 38.64           O  
ATOM   2542  CB  SER A 769     214.926 204.635 211.470  1.00 38.64           C  
ATOM   2543  OG  SER A 769     214.657 205.406 212.624  1.00 38.64           O  
ATOM   2544  H   SER A 769     213.632 206.269 210.027  1.00  0.00           H  
ATOM   2545  HA  SER A 769     213.838 203.394 210.128  1.00  0.00           H  
ATOM   2546  HB3 SER A 769     215.618 205.167 210.816  1.00  0.00           H  
ATOM   2547  HB2 SER A 769     215.437 203.727 211.793  1.00  0.00           H  
ATOM   2548  HG  SER A 769     214.266 206.242 212.357  1.00  0.00           H  
ATOM   2549  N   LEU A 770     212.302 202.657 211.967  1.00 38.03           N  
ATOM   2550  CA  LEU A 770     211.331 202.210 212.957  1.00 38.03           C  
ATOM   2551  C   LEU A 770     211.929 202.058 214.346  1.00 38.03           C  
ATOM   2552  O   LEU A 770     211.177 202.028 215.327  1.00 38.03           O  
ATOM   2553  CB  LEU A 770     210.695 200.876 212.541  1.00 38.03           C  
ATOM   2554  CG  LEU A 770     209.593 200.805 211.473  1.00 38.03           C  
ATOM   2555  CD1 LEU A 770     210.087 201.066 210.052  1.00 38.03           C  
ATOM   2556  CD2 LEU A 770     208.890 199.459 211.550  1.00 38.03           C  
ATOM   2557  H   LEU A 770     212.800 201.946 211.451  1.00  0.00           H  
ATOM   2558  HA  LEU A 770     210.516 202.932 213.039  1.00  0.00           H  
ATOM   2559  HB3 LEU A 770     210.237 200.447 213.435  1.00  0.00           H  
ATOM   2560  HB2 LEU A 770     211.486 200.170 212.281  1.00  0.00           H  
ATOM   2561  HG  LEU A 770     208.851 201.569 211.712  1.00  0.00           H  
ATOM   2562 HD11 LEU A 770     209.863 200.244 209.372  1.00  0.00           H  
ATOM   2563 HD12 LEU A 770     209.622 201.962 209.639  1.00  0.00           H  
ATOM   2564 HD13 LEU A 770     211.165 201.217 210.010  1.00  0.00           H  
ATOM   2565 HD21 LEU A 770     208.211 199.310 210.710  1.00  0.00           H  
ATOM   2566 HD22 LEU A 770     209.603 198.633 211.551  1.00  0.00           H  
ATOM   2567 HD23 LEU A 770     208.292 199.382 212.459  1.00  0.00           H  
ATOM   2568  N   MET A 771     213.256 201.953 214.450  1.00 41.75           N  
ATOM   2569  CA  MET A 771     213.897 201.840 215.756  1.00 41.75           C  
ATOM   2570  C   MET A 771     213.767 203.136 216.549  1.00 41.75           C  
ATOM   2571  O   MET A 771     213.436 203.112 217.742  1.00 41.75           O  
ATOM   2572  CB  MET A 771     215.365 201.456 215.580  1.00 41.75           C  
ATOM   2573  CG  MET A 771     216.122 201.256 216.876  1.00 41.75           C  
ATOM   2574  SD  MET A 771     217.839 200.781 216.599  1.00 41.75           S  
ATOM   2575  CE  MET A 771     218.522 202.322 215.993  1.00 41.75           C  
ATOM   2576  H   MET A 771     213.847 201.976 213.632  1.00  0.00           H  
ATOM   2577  HA  MET A 771     213.406 201.043 216.320  1.00  0.00           H  
ATOM   2578  HB3 MET A 771     215.861 202.215 214.975  1.00  0.00           H  
ATOM   2579  HB2 MET A 771     215.422 200.534 215.000  1.00  0.00           H  
ATOM   2580  HG3 MET A 771     215.640 200.490 217.485  1.00  0.00           H  
ATOM   2581  HG2 MET A 771     216.129 202.175 217.455  1.00  0.00           H  
ATOM   2582  HE1 MET A 771     219.603 202.232 215.888  1.00  0.00           H  
ATOM   2583  HE2 MET A 771     218.109 202.579 215.018  1.00  0.00           H  
ATOM   2584  HE3 MET A 771     218.312 203.134 216.689  1.00  0.00           H  
ATOM   2585  N   ALA A 772     213.993 204.278 215.895  1.00 34.63           N  
ATOM   2586  CA  ALA A 772     213.830 205.565 216.555  1.00 34.63           C  
ATOM   2587  C   ALA A 772     212.372 205.911 216.806  1.00 34.63           C  
ATOM   2588  O   ALA A 772     212.097 206.786 217.633  1.00 34.63           O  
ATOM   2589  CB  ALA A 772     214.490 206.667 215.732  1.00 34.63           C  
ATOM   2590  H   ALA A 772     214.250 204.284 214.918  1.00  0.00           H  
ATOM   2591  HA  ALA A 772     214.340 205.532 217.520  1.00  0.00           H  
ATOM   2592  HB1 ALA A 772     214.485 207.611 216.277  1.00  0.00           H  
ATOM   2593  HB2 ALA A 772     215.529 206.427 215.505  1.00  0.00           H  
ATOM   2594  HB3 ALA A 772     213.968 206.829 214.789  1.00  0.00           H  
ATOM   2595  N   LEU A 773     211.439 205.253 216.122  1.00 33.22           N  
ATOM   2596  CA  LEU A 773     210.030 205.366 216.466  1.00 33.22           C  
ATOM   2597  C   LEU A 773     209.668 204.493 217.657  1.00 33.22           C  
ATOM   2598  O   LEU A 773     208.827 204.885 218.473  1.00 33.22           O  
ATOM   2599  CB  LEU A 773     209.160 204.993 215.262  1.00 33.22           C  
ATOM   2600  CG  LEU A 773     207.639 205.069 215.413  1.00 33.22           C  
ATOM   2601  CD1 LEU A 773     207.226 206.446 215.898  1.00 33.22           C  
ATOM   2602  CD2 LEU A 773     206.949 204.734 214.106  1.00 33.22           C  
ATOM   2603  H   LEU A 773     211.696 204.566 215.428  1.00  0.00           H  
ATOM   2604  HA  LEU A 773     209.810 206.402 216.730  1.00  0.00           H  
ATOM   2605  HB3 LEU A 773     209.416 203.982 214.943  1.00  0.00           H  
ATOM   2606  HB2 LEU A 773     209.454 205.637 214.431  1.00  0.00           H  
ATOM   2607  HG  LEU A 773     207.313 204.333 216.150  1.00  0.00           H  
ATOM   2608 HD11 LEU A 773     206.241 206.740 215.535  1.00  0.00           H  
ATOM   2609 HD12 LEU A 773     207.168 206.473 216.986  1.00  0.00           H  
ATOM   2610 HD13 LEU A 773     207.924 207.224 215.586  1.00  0.00           H  
ATOM   2611 HD21 LEU A 773     206.206 203.950 214.252  1.00  0.00           H  
ATOM   2612 HD22 LEU A 773     206.434 205.588 213.665  1.00  0.00           H  
ATOM   2613 HD23 LEU A 773     207.648 204.371 213.351  1.00  0.00           H  
ATOM   2614  N   GLY A 774     210.303 203.327 217.784  1.00 32.87           N  
ATOM   2615  CA  GLY A 774     210.053 202.480 218.935  1.00 32.87           C  
ATOM   2616  C   GLY A 774     210.655 203.021 220.214  1.00 32.87           C  
ATOM   2617  O   GLY A 774     210.103 202.801 221.299  1.00 32.87           O  
ATOM   2618  H   GLY A 774     210.967 203.014 217.088  1.00  0.00           H  
ATOM   2619  HA3 GLY A 774     210.495 201.503 218.737  1.00  0.00           H  
ATOM   2620  HA2 GLY A 774     208.982 202.314 219.066  1.00  0.00           H  
ATOM   2621  N   PHE A 775     211.784 203.735 220.105  1.00 34.83           N  
ATOM   2622  CA  PHE A 775     212.449 204.292 221.284  1.00 34.83           C  
ATOM   2623  C   PHE A 775     211.589 205.329 221.997  1.00 34.83           C  
ATOM   2624  O   PHE A 775     211.558 205.361 223.233  1.00 34.83           O  
ATOM   2625  CB  PHE A 775     213.796 204.906 220.903  1.00 34.83           C  
ATOM   2626  CG  PHE A 775     214.963 203.985 221.103  1.00 34.83           C  
ATOM   2627  CD1 PHE A 775     215.428 203.716 222.379  1.00 34.83           C  
ATOM   2628  CD2 PHE A 775     215.608 203.408 220.024  1.00 34.83           C  
ATOM   2629  CE1 PHE A 775     216.506 202.873 222.576  1.00 34.83           C  
ATOM   2630  CE2 PHE A 775     216.685 202.563 220.213  1.00 34.83           C  
ATOM   2631  CZ  PHE A 775     217.135 202.297 221.490  1.00 34.83           C  
ATOM   2632  H   PHE A 775     212.230 203.865 219.207  1.00  0.00           H  
ATOM   2633  HA  PHE A 775     212.615 203.482 221.998  1.00  0.00           H  
ATOM   2634  HB3 PHE A 775     214.006 205.795 221.502  1.00  0.00           H  
ATOM   2635  HB2 PHE A 775     213.775 205.263 219.872  1.00  0.00           H  
ATOM   2636  HD1 PHE A 775     214.943 204.165 223.234  1.00  0.00           H  
ATOM   2637  HD2 PHE A 775     215.317 203.660 219.022  1.00  0.00           H  
ATOM   2638  HE1 PHE A 775     216.858 202.669 223.577  1.00  0.00           H  
ATOM   2639  HE2 PHE A 775     217.203 202.130 219.372  1.00  0.00           H  
ATOM   2640  HZ  PHE A 775     217.982 201.644 221.639  1.00  0.00           H  
ATOM   2641  N   LEU A 776     210.880 206.175 221.237  1.00 33.49           N  
ATOM   2642  CA  LEU A 776     210.043 207.221 221.827  1.00 33.49           C  
ATOM   2643  C   LEU A 776     208.915 206.625 222.657  1.00 33.49           C  
ATOM   2644  O   LEU A 776     208.710 207.002 223.820  1.00 33.49           O  
ATOM   2645  CB  LEU A 776     209.456 208.107 220.730  1.00 33.49           C  
ATOM   2646  CG  LEU A 776     210.369 208.907 219.808  1.00 33.49           C  
ATOM   2647  CD1 LEU A 776     209.515 209.739 218.878  1.00 33.49           C  
ATOM   2648  CD2 LEU A 776     211.321 209.780 220.593  1.00 33.49           C  
ATOM   2649  H   LEU A 776     210.918 206.122 220.229  1.00  0.00           H  
ATOM   2650  HA  LEU A 776     210.653 207.826 222.500  1.00  0.00           H  
ATOM   2651  HB3 LEU A 776     208.789 208.818 221.223  1.00  0.00           H  
ATOM   2652  HB2 LEU A 776     208.809 207.497 220.096  1.00  0.00           H  
ATOM   2653  HG  LEU A 776     210.963 208.215 219.221  1.00  0.00           H  
ATOM   2654 HD11 LEU A 776     209.924 210.738 218.721  1.00  0.00           H  
ATOM   2655 HD12 LEU A 776     209.452 209.253 217.905  1.00  0.00           H  
ATOM   2656 HD13 LEU A 776     208.491 209.867 219.232  1.00  0.00           H  
ATOM   2657 HD21 LEU A 776     212.041 210.250 219.924  1.00  0.00           H  
ATOM   2658 HD22 LEU A 776     210.793 210.582 221.108  1.00  0.00           H  
ATOM   2659 HD23 LEU A 776     211.901 209.222 221.327  1.00  0.00           H  
ATOM   2660  N   ILE A 777     208.193 205.665 222.075  1.00 31.67           N  
ATOM   2661  CA  ILE A 777     207.064 205.043 222.752  1.00 31.67           C  
ATOM   2662  C   ILE A 777     207.539 204.193 223.926  1.00 31.67           C  
ATOM   2663  O   ILE A 777     206.907 204.186 224.991  1.00 31.67           O  
ATOM   2664  CB  ILE A 777     206.236 204.227 221.745  1.00 31.67           C  
ATOM   2665  CG1 ILE A 777     206.007 205.050 220.476  1.00 31.67           C  
ATOM   2666  CG2 ILE A 777     204.907 203.823 222.357  1.00 31.67           C  
ATOM   2667  CD1 ILE A 777     205.119 204.385 219.459  1.00 31.67           C  
ATOM   2668  H   ILE A 777     208.397 205.361 221.133  1.00  0.00           H  
ATOM   2669  HA  ILE A 777     206.429 205.837 223.152  1.00  0.00           H  
ATOM   2670  HB  ILE A 777     206.785 203.323 221.474  1.00  0.00           H  
ATOM   2671 HG13 ILE A 777     206.939 205.294 219.977  1.00  0.00           H  
ATOM   2672 HG12 ILE A 777     205.559 206.008 220.745  1.00  0.00           H  
ATOM   2673 HG21 ILE A 777     204.326 203.191 221.688  1.00  0.00           H  
ATOM   2674 HG22 ILE A 777     205.033 203.241 223.270  1.00  0.00           H  
ATOM   2675 HG23 ILE A 777     204.297 204.693 222.603  1.00  0.00           H  
ATOM   2676 HD11 ILE A 777     205.339 204.752 218.456  1.00  0.00           H  
ATOM   2677 HD12 ILE A 777     205.252 203.303 219.445  1.00  0.00           H  
ATOM   2678 HD13 ILE A 777     204.071 204.599 219.658  1.00  0.00           H  
ATOM   2679  N   GLY A 778     208.675 203.502 223.771  1.00 31.35           N  
ATOM   2680  CA  GLY A 778     209.205 202.712 224.871  1.00 31.35           C  
ATOM   2681  C   GLY A 778     209.654 203.556 226.049  1.00 31.35           C  
ATOM   2682  O   GLY A 778     209.374 203.217 227.202  1.00 31.35           O  
ATOM   2683  H   GLY A 778     209.182 203.511 222.895  1.00  0.00           H  
ATOM   2684  HA3 GLY A 778     210.063 202.148 224.504  1.00  0.00           H  
ATOM   2685  HA2 GLY A 778     208.466 201.978 225.197  1.00  0.00           H  
ATOM   2686  N   TYR A 779     210.321 204.681 225.777  1.00 31.65           N  
ATOM   2687  CA  TYR A 779     210.762 205.575 226.843  1.00 31.65           C  
ATOM   2688  C   TYR A 779     209.580 206.247 227.536  1.00 31.65           C  
ATOM   2689  O   TYR A 779     209.574 206.386 228.769  1.00 31.65           O  
ATOM   2690  CB  TYR A 779     211.720 206.611 226.261  1.00 31.65           C  
ATOM   2691  CG  TYR A 779     212.343 207.531 227.273  1.00 31.65           C  
ATOM   2692  CD1 TYR A 779     213.278 207.059 228.182  1.00 31.65           C  
ATOM   2693  CD2 TYR A 779     212.017 208.877 227.305  1.00 31.65           C  
ATOM   2694  CE1 TYR A 779     213.859 207.899 229.106  1.00 31.65           C  
ATOM   2695  CE2 TYR A 779     212.592 209.726 228.225  1.00 31.65           C  
ATOM   2696  CZ  TYR A 779     213.512 209.232 229.122  1.00 31.65           C  
ATOM   2697  OH  TYR A 779     214.087 210.079 230.039  1.00 31.65           O  
ATOM   2698  H   TYR A 779     210.547 204.940 224.824  1.00  0.00           H  
ATOM   2699  HA  TYR A 779     211.304 204.986 227.586  1.00  0.00           H  
ATOM   2700  HB3 TYR A 779     211.218 207.198 225.489  1.00  0.00           H  
ATOM   2701  HB2 TYR A 779     212.537 206.098 225.752  1.00  0.00           H  
ATOM   2702  HD1 TYR A 779     213.556 206.015 228.173  1.00  0.00           H  
ATOM   2703  HD2 TYR A 779     211.283 209.206 226.609  1.00  0.00           H  
ATOM   2704  HE1 TYR A 779     214.582 207.514 229.811  1.00  0.00           H  
ATOM   2705  HE2 TYR A 779     212.369 210.774 228.217  1.00  0.00           H  
ATOM   2706  HH  TYR A 779     213.787 210.986 229.941  1.00  0.00           H  
ATOM   2707  N   THR A 780     208.561 206.646 226.762  1.00 30.86           N  
ATOM   2708  CA  THR A 780     207.369 207.261 227.342  1.00 30.86           C  
ATOM   2709  C   THR A 780     206.599 206.279 228.222  1.00 30.86           C  
ATOM   2710  O   THR A 780     206.199 206.626 229.342  1.00 30.86           O  
ATOM   2711  CB  THR A 780     206.475 207.806 226.230  1.00 30.86           C  
ATOM   2712  OG1 THR A 780     207.212 208.761 225.459  1.00 30.86           O  
ATOM   2713  CG2 THR A 780     205.251 208.490 226.806  1.00 30.86           C  
ATOM   2714  H   THR A 780     208.586 206.519 225.759  1.00  0.00           H  
ATOM   2715  HA  THR A 780     207.688 208.097 227.969  1.00  0.00           H  
ATOM   2716  HB  THR A 780     206.163 207.004 225.558  1.00  0.00           H  
ATOM   2717  HG1 THR A 780     207.871 208.291 224.937  1.00  0.00           H  
ATOM   2718 HG21 THR A 780     204.683 208.986 226.018  1.00  0.00           H  
ATOM   2719 HG22 THR A 780     204.566 207.792 227.286  1.00  0.00           H  
ATOM   2720 HG23 THR A 780     205.523 209.252 227.538  1.00  0.00           H  
ATOM   2721  N   CYS A 781     206.416 205.038 227.757  1.00 31.21           N  
ATOM   2722  CA  CYS A 781     205.718 204.047 228.572  1.00 31.21           C  
ATOM   2723  C   CYS A 781     206.548 203.606 229.773  1.00 31.21           C  
ATOM   2724  O   CYS A 781     205.979 203.276 230.819  1.00 31.21           O  
ATOM   2725  CB  CYS A 781     205.321 202.842 227.721  1.00 31.21           C  
ATOM   2726  SG  CYS A 781     204.128 203.217 226.416  1.00 31.21           S  
ATOM   2727  H   CYS A 781     206.750 204.755 226.844  1.00  0.00           H  
ATOM   2728  HA  CYS A 781     204.796 204.490 228.956  1.00  0.00           H  
ATOM   2729  HB3 CYS A 781     204.878 202.067 228.349  1.00  0.00           H  
ATOM   2730  HB2 CYS A 781     206.203 202.397 227.258  1.00  0.00           H  
ATOM   2731  HG  CYS A 781     204.982 203.900 225.647  1.00  0.00           H  
ATOM   2732  N   LEU A 782     207.880 203.619 229.658  1.00 31.05           N  
ATOM   2733  CA  LEU A 782     208.734 203.329 230.807  1.00 31.05           C  
ATOM   2734  C   LEU A 782     208.585 204.392 231.889  1.00 31.05           C  
ATOM   2735  O   LEU A 782     208.445 204.071 233.079  1.00 31.05           O  
ATOM   2736  CB  LEU A 782     210.189 203.226 230.355  1.00 31.05           C  
ATOM   2737  CG  LEU A 782     211.223 203.016 231.459  1.00 31.05           C  
ATOM   2738  CD1 LEU A 782     211.053 201.642 232.078  1.00 31.05           C  
ATOM   2739  CD2 LEU A 782     212.630 203.203 230.922  1.00 31.05           C  
ATOM   2740  H   LEU A 782     208.332 203.862 228.786  1.00  0.00           H  
ATOM   2741  HA  LEU A 782     208.429 202.369 231.229  1.00  0.00           H  
ATOM   2742  HB3 LEU A 782     210.443 204.142 229.821  1.00  0.00           H  
ATOM   2743  HB2 LEU A 782     210.285 202.428 229.617  1.00  0.00           H  
ATOM   2744  HG  LEU A 782     211.110 203.769 232.239  1.00  0.00           H  
ATOM   2745 HD11 LEU A 782     211.990 201.086 232.114  1.00  0.00           H  
ATOM   2746 HD12 LEU A 782     210.697 201.729 233.105  1.00  0.00           H  
ATOM   2747 HD13 LEU A 782     210.338 201.018 231.542  1.00  0.00           H  
ATOM   2748 HD21 LEU A 782     213.341 203.341 231.737  1.00  0.00           H  
ATOM   2749 HD22 LEU A 782     212.956 202.342 230.337  1.00  0.00           H  
ATOM   2750 HD23 LEU A 782     212.704 204.081 230.280  1.00  0.00           H  
ATOM   2751  N   LEU A 783     208.597 205.668 231.493  1.00 28.63           N  
ATOM   2752  CA  LEU A 783     208.432 206.731 232.480  1.00 28.63           C  
ATOM   2753  C   LEU A 783     207.007 206.800 233.014  1.00 28.63           C  
ATOM   2754  O   LEU A 783     206.793 207.281 234.131  1.00 28.63           O  
ATOM   2755  CB  LEU A 783     208.850 208.077 231.890  1.00 28.63           C  
ATOM   2756  CG  LEU A 783     210.320 208.440 232.097  1.00 28.63           C  
ATOM   2757  CD1 LEU A 783     210.565 209.863 231.687  1.00 28.63           C  
ATOM   2758  CD2 LEU A 783     210.739 208.239 233.541  1.00 28.63           C  
ATOM   2759  H   LEU A 783     208.727 205.927 230.523  1.00  0.00           H  
ATOM   2760  HA  LEU A 783     209.033 206.478 233.351  1.00  0.00           H  
ATOM   2761  HB3 LEU A 783     208.264 208.867 232.366  1.00  0.00           H  
ATOM   2762  HB2 LEU A 783     208.587 208.130 230.832  1.00  0.00           H  
ATOM   2763  HG  LEU A 783     210.929 207.788 231.468  1.00  0.00           H  
ATOM   2764 HD11 LEU A 783     210.869 210.508 232.512  1.00  0.00           H  
ATOM   2765 HD12 LEU A 783     211.344 209.924 230.928  1.00  0.00           H  
ATOM   2766 HD13 LEU A 783     209.670 210.323 231.273  1.00  0.00           H  
ATOM   2767 HD21 LEU A 783     211.537 208.918 233.844  1.00  0.00           H  
ATOM   2768 HD22 LEU A 783     209.915 208.391 234.239  1.00  0.00           H  
ATOM   2769 HD23 LEU A 783     211.134 207.234 233.695  1.00  0.00           H  
ATOM   2770  N   ALA A 784     206.023 206.328 232.247  1.00 29.54           N  
ATOM   2771  CA  ALA A 784     204.667 206.238 232.774  1.00 29.54           C  
ATOM   2772  C   ALA A 784     204.452 205.007 233.647  1.00 29.54           C  
ATOM   2773  O   ALA A 784     203.490 204.975 234.420  1.00 29.54           O  
ATOM   2774  CB  ALA A 784     203.654 206.240 231.629  1.00 29.54           C  
ATOM   2775  H   ALA A 784     206.198 205.981 231.313  1.00  0.00           H  
ATOM   2776  HA  ALA A 784     204.446 207.120 233.379  1.00  0.00           H  
ATOM   2777  HB1 ALA A 784     202.645 206.442 231.989  1.00  0.00           H  
ATOM   2778  HB2 ALA A 784     203.899 206.990 230.879  1.00  0.00           H  
ATOM   2779  HB3 ALA A 784     203.634 205.279 231.112  1.00  0.00           H  
ATOM   2780  N   ALA A 785     205.317 203.997 233.541  1.00 30.61           N  
ATOM   2781  CA  ALA A 785     205.213 202.809 234.380  1.00 30.61           C  
ATOM   2782  C   ALA A 785     205.936 202.969 235.711  1.00 30.61           C  
ATOM   2783  O   ALA A 785     205.466 202.451 236.733  1.00 30.61           O  
ATOM   2784  CB  ALA A 785     205.764 201.589 233.640  1.00 30.61           C  
ATOM   2785  H   ALA A 785     206.075 204.031 232.873  1.00  0.00           H  
ATOM   2786  HA  ALA A 785     204.165 202.593 234.596  1.00  0.00           H  
ATOM   2787  HB1 ALA A 785     205.711 200.691 234.257  1.00  0.00           H  
ATOM   2788  HB2 ALA A 785     205.195 201.389 232.733  1.00  0.00           H  
ATOM   2789  HB3 ALA A 785     206.806 201.732 233.349  1.00  0.00           H  
ATOM   2790  N   ILE A 786     207.077 203.669 235.710  1.00 33.11           N  
ATOM   2791  CA  ILE A 786     207.796 203.944 236.957  1.00 33.11           C  
ATOM   2792  C   ILE A 786     206.950 204.809 237.889  1.00 33.11           C  
ATOM   2793  O   ILE A 786     206.884 204.563 239.101  1.00 33.11           O  
ATOM   2794  CB  ILE A 786     209.165 204.587 236.656  1.00 33.11           C  
ATOM   2795  CG1 ILE A 786     210.046 203.617 235.869  1.00 33.11           C  
ATOM   2796  CG2 ILE A 786     209.876 205.006 237.933  1.00 33.11           C  
ATOM   2797  CD1 ILE A 786     211.434 204.142 235.583  1.00 33.11           C  
ATOM   2798  H   ILE A 786     207.460 204.044 234.852  1.00  0.00           H  
ATOM   2799  HA  ILE A 786     207.970 202.993 237.465  1.00  0.00           H  
ATOM   2800  HB  ILE A 786     209.009 205.477 236.042  1.00  0.00           H  
ATOM   2801 HG13 ILE A 786     209.586 203.272 234.953  1.00  0.00           H  
ATOM   2802 HG12 ILE A 786     210.161 202.709 236.462  1.00  0.00           H  
ATOM   2803 HG21 ILE A 786     210.857 205.439 237.742  1.00  0.00           H  
ATOM   2804 HG22 ILE A 786     209.338 205.784 238.474  1.00  0.00           H  
ATOM   2805 HG23 ILE A 786     210.016 204.160 238.607  1.00  0.00           H  
ATOM   2806 HD11 ILE A 786     211.853 203.653 234.703  1.00  0.00           H  
ATOM   2807 HD12 ILE A 786     211.428 205.214 235.383  1.00  0.00           H  
ATOM   2808 HD13 ILE A 786     212.115 203.952 236.413  1.00  0.00           H  
ATOM   2809  N   CYS A 787     206.259 205.809 237.330  1.00 37.13           N  
ATOM   2810  CA  CYS A 787     205.381 206.663 238.129  1.00 37.13           C  
ATOM   2811  C   CYS A 787     204.186 205.890 238.673  1.00 37.13           C  
ATOM   2812  O   CYS A 787     203.761 206.122 239.811  1.00 37.13           O  
ATOM   2813  CB  CYS A 787     204.912 207.852 237.293  1.00 37.13           C  
ATOM   2814  SG  CYS A 787     203.718 208.928 238.117  1.00 37.13           S  
ATOM   2815  H   CYS A 787     206.322 205.995 236.339  1.00  0.00           H  
ATOM   2816  HA  CYS A 787     205.947 207.048 238.979  1.00  0.00           H  
ATOM   2817  HB3 CYS A 787     204.447 207.488 236.376  1.00  0.00           H  
ATOM   2818  HB2 CYS A 787     205.761 208.456 236.974  1.00  0.00           H  
ATOM   2819  HG  CYS A 787     202.766 208.002 238.259  1.00  0.00           H  
ATOM   2820  N   PHE A 788     203.644 204.958 237.881  1.00 35.66           N  
ATOM   2821  CA  PHE A 788     202.523 204.131 238.324  1.00 35.66           C  
ATOM   2822  C   PHE A 788     202.956 203.227 239.478  1.00 35.66           C  
ATOM   2823  O   PHE A 788     202.241 203.108 240.481  1.00 35.66           O  
ATOM   2824  CB  PHE A 788     202.011 203.319 237.123  1.00 35.66           C  
ATOM   2825  CG  PHE A 788     200.763 202.475 237.369  1.00 35.66           C  
ATOM   2826  CD1 PHE A 788     200.380 201.548 236.413  1.00 35.66           C  
ATOM   2827  CD2 PHE A 788     199.900 202.700 238.437  1.00 35.66           C  
ATOM   2828  CE1 PHE A 788     199.239 200.783 236.575  1.00 35.66           C  
ATOM   2829  CE2 PHE A 788     198.761 201.937 238.604  1.00 35.66           C  
ATOM   2830  CZ  PHE A 788     198.427 200.983 237.667  1.00 35.66           C  
ATOM   2831  H   PHE A 788     204.010 204.787 236.955  1.00  0.00           H  
ATOM   2832  HA  PHE A 788     201.737 204.806 238.667  1.00  0.00           H  
ATOM   2833  HB3 PHE A 788     202.796 202.666 236.742  1.00  0.00           H  
ATOM   2834  HB2 PHE A 788     201.782 204.003 236.308  1.00  0.00           H  
ATOM   2835  HD1 PHE A 788     200.999 201.388 235.543  1.00  0.00           H  
ATOM   2836  HD2 PHE A 788     200.106 203.445 239.189  1.00  0.00           H  
ATOM   2837  HE1 PHE A 788     198.978 200.039 235.836  1.00  0.00           H  
ATOM   2838  HE2 PHE A 788     198.172 201.980 239.496  1.00  0.00           H  
ATOM   2839  HZ  PHE A 788     197.546 200.374 237.805  1.00  0.00           H  
ATOM   2840  N   PHE A 789     204.140 202.611 239.364  1.00 37.15           N  
ATOM   2841  CA  PHE A 789     204.648 201.761 240.440  1.00 37.15           C  
ATOM   2842  C   PHE A 789     204.954 202.564 241.700  1.00 37.15           C  
ATOM   2843  O   PHE A 789     204.689 202.099 242.814  1.00 37.15           O  
ATOM   2844  CB  PHE A 789     205.893 201.004 239.982  1.00 37.15           C  
ATOM   2845  CG  PHE A 789     206.563 200.231 241.082  1.00 37.15           C  
ATOM   2846  CD1 PHE A 789     205.963 199.102 241.617  1.00 37.15           C  
ATOM   2847  CD2 PHE A 789     207.792 200.635 241.584  1.00 37.15           C  
ATOM   2848  CE1 PHE A 789     206.573 198.390 242.633  1.00 37.15           C  
ATOM   2849  CE2 PHE A 789     208.408 199.926 242.600  1.00 37.15           C  
ATOM   2850  CZ  PHE A 789     207.798 198.803 243.124  1.00 37.15           C  
ATOM   2851  H   PHE A 789     204.708 202.713 238.532  1.00  0.00           H  
ATOM   2852  HA  PHE A 789     203.879 201.027 240.692  1.00  0.00           H  
ATOM   2853  HB3 PHE A 789     206.609 201.695 239.532  1.00  0.00           H  
ATOM   2854  HB2 PHE A 789     205.620 200.303 239.192  1.00  0.00           H  
ATOM   2855  HD1 PHE A 789     205.006 198.772 241.241  1.00  0.00           H  
ATOM   2856  HD2 PHE A 789     208.277 201.515 241.186  1.00  0.00           H  
ATOM   2857  HE1 PHE A 789     206.094 197.512 243.042  1.00  0.00           H  
ATOM   2858  HE2 PHE A 789     209.364 200.252 242.982  1.00  0.00           H  
ATOM   2859  HZ  PHE A 789     208.277 198.247 243.916  1.00  0.00           H  
ATOM   2860  N   PHE A 790     205.510 203.766 241.551  1.00 36.69           N  
ATOM   2861  CA  PHE A 790     205.828 204.574 242.721  1.00 36.69           C  
ATOM   2862  C   PHE A 790     204.596 205.208 243.353  1.00 36.69           C  
ATOM   2863  O   PHE A 790     204.639 205.562 244.535  1.00 36.69           O  
ATOM   2864  CB  PHE A 790     206.835 205.661 242.355  1.00 36.69           C  
ATOM   2865  CG  PHE A 790     208.256 205.296 242.662  1.00 36.69           C  
ATOM   2866  CD1 PHE A 790     208.705 205.260 243.971  1.00 36.69           C  
ATOM   2867  CD2 PHE A 790     209.144 204.994 241.643  1.00 36.69           C  
ATOM   2868  CE1 PHE A 790     210.014 204.929 244.261  1.00 36.69           C  
ATOM   2869  CE2 PHE A 790     210.455 204.661 241.925  1.00 36.69           C  
ATOM   2870  CZ  PHE A 790     210.889 204.629 243.236  1.00 36.69           C  
ATOM   2871  H   PHE A 790     205.751 204.131 240.638  1.00  0.00           H  
ATOM   2872  HA  PHE A 790     206.272 203.940 243.492  1.00  0.00           H  
ATOM   2873  HB3 PHE A 790     206.642 206.581 242.911  1.00  0.00           H  
ATOM   2874  HB2 PHE A 790     206.736 205.951 241.308  1.00  0.00           H  
ATOM   2875  HD1 PHE A 790     208.026 205.492 244.779  1.00  0.00           H  
ATOM   2876  HD2 PHE A 790     208.818 205.019 240.617  1.00  0.00           H  
ATOM   2877  HE1 PHE A 790     210.346 204.890 245.287  1.00  0.00           H  
ATOM   2878  HE2 PHE A 790     211.138 204.428 241.122  1.00  0.00           H  
ATOM   2879  HZ  PHE A 790     211.913 204.368 243.460  1.00  0.00           H  
ATOM   2880  N   ALA A 791     203.505 205.366 242.603  1.00 37.66           N  
ATOM   2881  CA  ALA A 791     202.295 205.956 243.159  1.00 37.66           C  
ATOM   2882  C   ALA A 791     201.298 204.925 243.663  1.00 37.66           C  
ATOM   2883  O   ALA A 791     200.398 205.283 244.429  1.00 37.66           O  
ATOM   2884  CB  ALA A 791     201.613 206.843 242.117  1.00 37.66           C  
ATOM   2885  H   ALA A 791     203.498 205.109 241.625  1.00  0.00           H  
ATOM   2886  HA  ALA A 791     202.527 206.611 244.001  1.00  0.00           H  
ATOM   2887  HB1 ALA A 791     200.720 207.325 242.519  1.00  0.00           H  
ATOM   2888  HB2 ALA A 791     202.283 207.635 241.782  1.00  0.00           H  
ATOM   2889  HB3 ALA A 791     201.312 206.271 241.238  1.00  0.00           H  
ATOM   2890  N   PHE A 792     201.423 203.663 243.242  1.00 41.83           N  
ATOM   2891  CA  PHE A 792     200.541 202.624 243.761  1.00 41.83           C  
ATOM   2892  C   PHE A 792     200.866 202.301 245.216  1.00 41.83           C  
ATOM   2893  O   PHE A 792     199.977 201.899 245.973  1.00 41.83           O  
ATOM   2894  CB  PHE A 792     200.631 201.388 242.850  1.00 41.83           C  
ATOM   2895  CG  PHE A 792     199.694 200.255 243.215  1.00 41.83           C  
ATOM   2896  CD1 PHE A 792     198.506 200.094 242.520  1.00 41.83           C  
ATOM   2897  CD2 PHE A 792     200.051 199.280 244.143  1.00 41.83           C  
ATOM   2898  CE1 PHE A 792     197.646 199.052 242.813  1.00 41.83           C  
ATOM   2899  CE2 PHE A 792     199.197 198.233 244.436  1.00 41.83           C  
ATOM   2900  CZ  PHE A 792     197.995 198.119 243.768  1.00 41.83           C  
ATOM   2901  H   PHE A 792     202.129 203.398 242.569  1.00  0.00           H  
ATOM   2902  HA  PHE A 792     199.510 202.982 243.719  1.00  0.00           H  
ATOM   2903  HB3 PHE A 792     201.654 201.009 242.824  1.00  0.00           H  
ATOM   2904  HB2 PHE A 792     200.406 201.690 241.826  1.00  0.00           H  
ATOM   2905  HD1 PHE A 792     198.226 200.807 241.758  1.00  0.00           H  
ATOM   2906  HD2 PHE A 792     200.998 199.350 244.659  1.00  0.00           H  
ATOM   2907  HE1 PHE A 792     196.711 198.957 242.280  1.00  0.00           H  
ATOM   2908  HE2 PHE A 792     199.478 197.495 245.173  1.00  0.00           H  
ATOM   2909  HZ  PHE A 792     197.329 197.298 243.989  1.00  0.00           H  
ATOM   2910  N   LYS A 793     202.116 202.501 245.633  1.00 44.68           N  
ATOM   2911  CA  LYS A 793     202.551 202.203 246.992  1.00 44.68           C  
ATOM   2912  C   LYS A 793     202.195 203.293 247.996  1.00 44.68           C  
ATOM   2913  O   LYS A 793     202.650 203.222 249.142  1.00 44.68           O  
ATOM   2914  CB  LYS A 793     204.062 201.970 247.025  1.00 44.68           C  
ATOM   2915  CG  LYS A 793     204.547 200.803 246.185  1.00 44.68           C  
ATOM   2916  CD  LYS A 793     205.943 200.353 246.608  1.00 44.68           C  
ATOM   2917  CE  LYS A 793     206.910 201.524 246.747  1.00 44.68           C  
ATOM   2918  NZ  LYS A 793     208.222 201.095 247.299  1.00 44.68           N1+
ATOM   2919  H   LYS A 793     202.816 202.846 244.991  1.00  0.00           H  
ATOM   2920  HA  LYS A 793     202.067 201.286 247.334  1.00  0.00           H  
ATOM   2921  HB3 LYS A 793     204.363 201.777 248.056  1.00  0.00           H  
ATOM   2922  HB2 LYS A 793     204.563 202.888 246.712  1.00  0.00           H  
ATOM   2923  HG3 LYS A 793     204.554 201.082 245.133  1.00  0.00           H  
ATOM   2924  HG2 LYS A 793     203.858 199.962 246.272  1.00  0.00           H  
ATOM   2925  HD3 LYS A 793     206.324 199.646 245.869  1.00  0.00           H  
ATOM   2926  HD2 LYS A 793     205.870 199.803 247.548  1.00  0.00           H  
ATOM   2927  HE3 LYS A 793     206.555 202.284 247.441  1.00  0.00           H  
ATOM   2928  HE2 LYS A 793     207.064 202.009 245.782  1.00  0.00           H  
ATOM   2929  HZ1 LYS A 793     208.641 200.413 246.682  1.00  0.00           H  
ATOM   2930  HZ2 LYS A 793     208.834 201.895 247.377  1.00  0.00           H  
ATOM   2931  HZ3 LYS A 793     208.088 200.684 248.212  1.00  0.00           H  
ATOM   2932  N   SER A 794     201.409 204.298 247.605  1.00 43.33           N  
ATOM   2933  CA  SER A 794     201.053 205.371 248.525  1.00 43.33           C  
ATOM   2934  C   SER A 794     199.576 205.736 248.440  1.00 43.33           C  
ATOM   2935  O   SER A 794     199.212 206.874 248.759  1.00 43.33           O  
ATOM   2936  CB  SER A 794     201.904 206.613 248.259  1.00 43.33           C  
ATOM   2937  OG  SER A 794     203.284 206.310 248.339  1.00 43.33           O  
ATOM   2938  H   SER A 794     201.055 204.351 246.660  1.00  0.00           H  
ATOM   2939  HA  SER A 794     201.198 205.081 249.567  1.00  0.00           H  
ATOM   2940  HB3 SER A 794     201.698 207.403 248.983  1.00  0.00           H  
ATOM   2941  HB2 SER A 794     201.701 207.021 247.267  1.00  0.00           H  
ATOM   2942  HG  SER A 794     203.519 205.766 247.583  1.00  0.00           H  
ATOM   2943  N   ARG A 795     198.719 204.799 248.024  1.00 44.44           N  
ATOM   2944  CA  ARG A 795     197.308 205.105 247.814  1.00 44.44           C  
ATOM   2945  C   ARG A 795     196.573 205.347 249.128  1.00 44.44           C  
ATOM   2946  O   ARG A 795     195.636 206.151 249.170  1.00 44.44           O  
ATOM   2947  CB  ARG A 795     196.647 203.977 247.016  1.00 44.44           C  
ATOM   2948  CG  ARG A 795     196.787 202.603 247.649  1.00 44.44           C  
ATOM   2949  CD  ARG A 795     196.420 201.475 246.705  1.00 44.44           C  
ATOM   2950  NE  ARG A 795     196.465 200.176 247.376  1.00 44.44           N  
ATOM   2951  CZ  ARG A 795     197.574 199.475 247.597  1.00 44.44           C  
ATOM   2952  NH1 ARG A 795     198.754 199.936 247.204  1.00 44.44           N  
ATOM   2953  NH2 ARG A 795     197.504 198.306 248.217  1.00 44.44           N1+
ATOM   2954  H   ARG A 795     199.045 203.880 247.763  1.00  0.00           H  
ATOM   2955  HA  ARG A 795     197.232 206.018 247.219  1.00  0.00           H  
ATOM   2956  HB3 ARG A 795     197.113 203.953 246.029  1.00  0.00           H  
ATOM   2957  HB2 ARG A 795     195.594 204.204 246.838  1.00  0.00           H  
ATOM   2958  HG3 ARG A 795     196.098 202.574 248.494  1.00  0.00           H  
ATOM   2959  HG2 ARG A 795     197.776 202.432 248.072  1.00  0.00           H  
ATOM   2960  HD3 ARG A 795     197.012 201.495 245.788  1.00  0.00           H  
ATOM   2961  HD2 ARG A 795     195.385 201.609 246.389  1.00  0.00           H  
ATOM   2962  HE  ARG A 795     195.579 199.803 247.683  1.00  0.00           H  
ATOM   2963 HH12 ARG A 795     199.591 199.397 247.367  1.00  0.00           H  
ATOM   2964 HH11 ARG A 795     198.843 200.816 246.705  1.00  0.00           H  
ATOM   2965 HH22 ARG A 795     196.613 197.930 248.506  1.00  0.00           H  
ATOM   2966 HH21 ARG A 795     198.340 197.763 248.378  1.00  0.00           H  
ATOM   2967  N   LYS A 796     196.983 204.676 250.207  1.00 47.43           N  
ATOM   2968  CA  LYS A 796     196.298 204.820 251.484  1.00 47.43           C  
ATOM   2969  C   LYS A 796     196.737 206.066 252.240  1.00 47.43           C  
ATOM   2970  O   LYS A 796     195.948 206.616 253.014  1.00 47.43           O  
ATOM   2971  CB  LYS A 796     196.523 203.577 252.345  1.00 47.43           C  
ATOM   2972  CG  LYS A 796     195.966 202.301 251.738  1.00 47.43           C  
ATOM   2973  CD  LYS A 796     194.462 202.402 251.539  1.00 47.43           C  
ATOM   2974  CE  LYS A 796     193.904 201.154 250.877  1.00 47.43           C  
ATOM   2975  NZ  LYS A 796     194.178 199.929 251.676  1.00 47.43           N1+
ATOM   2976  H   LYS A 796     197.763 204.038 250.159  1.00  0.00           H  
ATOM   2977  HA  LYS A 796     195.231 204.967 251.327  1.00  0.00           H  
ATOM   2978  HB3 LYS A 796     196.067 203.721 253.326  1.00  0.00           H  
ATOM   2979  HB2 LYS A 796     197.591 203.446 252.529  1.00  0.00           H  
ATOM   2980  HG3 LYS A 796     196.223 201.483 252.412  1.00  0.00           H  
ATOM   2981  HG2 LYS A 796     196.464 202.083 250.793  1.00  0.00           H  
ATOM   2982  HD3 LYS A 796     194.196 203.227 250.882  1.00  0.00           H  
ATOM   2983  HD2 LYS A 796     193.962 202.588 252.491  1.00  0.00           H  
ATOM   2984  HE3 LYS A 796     194.335 201.029 249.883  1.00  0.00           H  
ATOM   2985  HE2 LYS A 796     192.826 201.253 250.746  1.00  0.00           H  
ATOM   2986  HZ1 LYS A 796     193.755 200.024 252.589  1.00  0.00           H  
ATOM   2987  HZ2 LYS A 796     193.786 199.124 251.209  1.00  0.00           H  
ATOM   2988  HZ3 LYS A 796     195.175 199.808 251.782  1.00  0.00           H  
ATOM   2989  N   LEU A 797     197.984 206.508 252.041  1.00 45.89           N  
ATOM   2990  CA  LEU A 797     198.578 207.661 252.712  1.00 45.89           C  
ATOM   2991  C   LEU A 797     197.840 208.949 252.362  1.00 45.89           C  
ATOM   2992  O   LEU A 797     197.886 209.398 251.210  1.00 45.89           O  
ATOM   2993  CB  LEU A 797     200.057 207.782 252.339  1.00 45.89           C  
ATOM   2994  CG  LEU A 797     200.824 209.025 252.799  1.00 45.89           C  
ATOM   2995  CD1 LEU A 797     200.800 209.166 254.315  1.00 45.89           C  
ATOM   2996  CD2 LEU A 797     202.252 208.986 252.286  1.00 45.89           C  
ATOM   2997  H   LEU A 797     198.573 206.035 251.372  1.00  0.00           H  
ATOM   2998  HA  LEU A 797     198.568 207.442 253.775  1.00  0.00           H  
ATOM   2999  HB3 LEU A 797     200.133 207.732 251.251  1.00  0.00           H  
ATOM   3000  HB2 LEU A 797     200.576 206.893 252.701  1.00  0.00           H  
ATOM   3001  HG  LEU A 797     200.367 209.916 252.367  1.00  0.00           H  
ATOM   3002 HD11 LEU A 797     201.757 209.479 254.732  1.00  0.00           H  
ATOM   3003 HD12 LEU A 797     200.076 209.925 254.611  1.00  0.00           H  
ATOM   3004 HD13 LEU A 797     200.522 208.239 254.816  1.00  0.00           H  
ATOM   3005 HD21 LEU A 797     202.519 209.936 251.822  1.00  0.00           H  
ATOM   3006 HD22 LEU A 797     202.987 208.791 253.068  1.00  0.00           H  
ATOM   3007 HD23 LEU A 797     202.399 208.215 251.529  1.00  0.00           H  
ATOM   3008  N   PRO A 798     197.143 209.564 253.320  1.00 48.24           N  
ATOM   3009  CA  PRO A 798     196.434 210.813 253.025  1.00 48.24           C  
ATOM   3010  C   PRO A 798     197.330 212.032 253.161  1.00 48.24           C  
ATOM   3011  O   PRO A 798     197.753 212.374 254.269  1.00 48.24           O  
ATOM   3012  CB  PRO A 798     195.306 210.829 254.066  1.00 48.24           C  
ATOM   3013  CG  PRO A 798     195.611 209.685 255.039  1.00 48.24           C  
ATOM   3014  CD  PRO A 798     196.984 209.184 254.730  1.00 48.24           C  
ATOM   3015  HA  PRO A 798     195.980 210.801 252.031  1.00  0.00           H  
ATOM   3016  HB3 PRO A 798     194.359 210.616 253.569  1.00  0.00           H  
ATOM   3017  HB2 PRO A 798     195.159 211.788 254.509  1.00  0.00           H  
ATOM   3018  HG3 PRO A 798     194.893 208.881 254.866  1.00  0.00           H  
ATOM   3019  HG2 PRO A 798     195.508 209.986 256.082  1.00  0.00           H  
ATOM   3020  HD2 PRO A 798     197.735 209.702 255.326  1.00  0.00           H  
ATOM   3021  HD3 PRO A 798     197.031 208.121 254.957  1.00  0.00           H  
ATOM   3022  N   GLU A 799     197.614 212.702 252.047  1.00 51.71           N  
ATOM   3023  CA  GLU A 799     198.410 213.922 252.071  1.00 51.71           C  
ATOM   3024  C   GLU A 799     198.079 214.737 250.833  1.00 51.71           C  
ATOM   3025  O   GLU A 799     198.130 214.205 249.718  1.00 51.71           O  
ATOM   3026  CB  GLU A 799     199.913 213.613 252.121  1.00 51.71           C  
ATOM   3027  CG  GLU A 799     200.811 214.844 252.075  1.00 51.71           C  
ATOM   3028  CD  GLU A 799     200.555 215.821 253.211  1.00 51.71           C  
ATOM   3029  OE1 GLU A 799     200.285 215.373 254.346  1.00 51.71           O  
ATOM   3030  OE2 GLU A 799     200.617 217.043 252.965  1.00 51.71           O1-
ATOM   3031  H   GLU A 799     197.281 212.391 251.146  1.00  0.00           H  
ATOM   3032  HA  GLU A 799     198.112 214.507 252.944  1.00  0.00           H  
ATOM   3033  HB3 GLU A 799     200.176 212.961 251.286  1.00  0.00           H  
ATOM   3034  HB2 GLU A 799     200.142 213.027 253.013  1.00  0.00           H  
ATOM   3035  HG3 GLU A 799     200.731 215.351 251.112  1.00  0.00           H  
ATOM   3036  HG2 GLU A 799     201.851 214.524 252.147  1.00  0.00           H  
ATOM   3037  N   ASN A 800     197.774 216.023 251.043  1.00 49.91           N  
ATOM   3038  CA  ASN A 800     197.296 216.953 250.014  1.00 49.91           C  
ATOM   3039  C   ASN A 800     196.084 216.371 249.284  1.00 49.91           C  
ATOM   3040  O   ASN A 800     196.048 216.277 248.053  1.00 49.91           O  
ATOM   3041  CB  ASN A 800     198.421 217.340 249.045  1.00 49.91           C  
ATOM   3042  CG  ASN A 800     198.063 218.533 248.169  1.00 49.91           C  
ATOM   3043  OD1 ASN A 800     197.112 219.262 248.450  1.00 49.91           O  
ATOM   3044  ND2 ASN A 800     198.825 218.731 247.100  1.00 49.91           N  
ATOM   3045  H   ASN A 800     197.834 216.396 251.981  1.00  0.00           H  
ATOM   3046  HA  ASN A 800     196.936 217.841 250.535  1.00  0.00           H  
ATOM   3047  HB3 ASN A 800     198.720 216.495 248.421  1.00  0.00           H  
ATOM   3048  HB2 ASN A 800     199.304 217.625 249.619  1.00  0.00           H  
ATOM   3049 HD22 ASN A 800     198.645 219.514 246.490  1.00  0.00           H  
ATOM   3050 HD21 ASN A 800     199.567 218.081 246.876  1.00  0.00           H  
ATOM   3051  N   PHE A 801     195.107 215.931 250.087  1.00 49.07           N  
ATOM   3052  CA  PHE A 801     193.807 215.417 249.638  1.00 49.07           C  
ATOM   3053  C   PHE A 801     193.972 214.197 248.727  1.00 49.07           C  
ATOM   3054  O   PHE A 801     193.675 214.255 247.533  1.00 49.07           O  
ATOM   3055  CB  PHE A 801     192.983 216.518 248.954  1.00 49.07           C  
ATOM   3056  CG  PHE A 801     192.749 217.737 249.811  1.00 49.07           C  
ATOM   3057  CD1 PHE A 801     192.664 217.643 251.196  1.00 49.07           C  
ATOM   3058  CD2 PHE A 801     192.655 218.987 249.229  1.00 49.07           C  
ATOM   3059  CE1 PHE A 801     192.459 218.769 251.972  1.00 49.07           C  
ATOM   3060  CE2 PHE A 801     192.450 220.114 250.001  1.00 49.07           C  
ATOM   3061  CZ  PHE A 801     192.356 220.006 251.371  1.00 49.07           C  
ATOM   3062  H   PHE A 801     195.228 216.011 251.086  1.00  0.00           H  
ATOM   3063  HA  PHE A 801     193.273 215.047 250.513  1.00  0.00           H  
ATOM   3064  HB3 PHE A 801     192.006 216.126 248.667  1.00  0.00           H  
ATOM   3065  HB2 PHE A 801     193.459 216.838 248.026  1.00  0.00           H  
ATOM   3066  HD1 PHE A 801     192.732 216.696 251.707  1.00  0.00           H  
ATOM   3067  HD2 PHE A 801     192.729 219.091 248.156  1.00  0.00           H  
ATOM   3068  HE1 PHE A 801     192.393 218.645 253.032  1.00  0.00           H  
ATOM   3069  HE2 PHE A 801     192.355 221.072 249.533  1.00  0.00           H  
ATOM   3070  HZ  PHE A 801     192.197 220.889 251.974  1.00  0.00           H  
ATOM   3071  N   ASN A 802     194.519 213.131 249.333  1.00 48.75           N  
ATOM   3072  CA  ASN A 802     194.798 211.777 248.798  1.00 48.75           C  
ATOM   3073  C   ASN A 802     195.204 211.768 247.316  1.00 48.75           C  
ATOM   3074  O   ASN A 802     194.583 211.144 246.456  1.00 48.75           O  
ATOM   3075  CB  ASN A 802     193.669 210.774 249.136  1.00 48.75           C  
ATOM   3076  CG  ASN A 802     192.298 211.087 248.518  1.00 48.75           C  
ATOM   3077  OD1 ASN A 802     191.303 210.315 248.941  1.00 48.75           O  
ATOM   3078  ND2 ASN A 802     192.123 211.977 247.705  1.00 48.75           N  
ATOM   3079  H   ASN A 802     194.762 213.241 250.307  1.00  0.00           H  
ATOM   3080  HA  ASN A 802     195.677 211.441 249.350  1.00  0.00           H  
ATOM   3081  HB3 ASN A 802     193.546 210.725 250.219  1.00  0.00           H  
ATOM   3082  HB2 ASN A 802     193.960 209.770 248.822  1.00  0.00           H  
ATOM   3083 HD22 ASN A 802     191.197 212.162 247.351  1.00  0.00           H  
ATOM   3084 HD21 ASN A 802     192.889 212.573 247.413  1.00  0.00           H  
ATOM   3085  N   GLU A 803     196.308 212.476 247.053  1.00 45.70           N  
ATOM   3086  CA  GLU A 803     196.734 212.782 245.691  1.00 45.70           C  
ATOM   3087  C   GLU A 803     197.261 211.556 244.954  1.00 45.70           C  
ATOM   3088  O   GLU A 803     197.105 211.461 243.728  1.00 45.70           O  
ATOM   3089  CB  GLU A 803     197.803 213.873 245.731  1.00 45.70           C  
ATOM   3090  CG  GLU A 803     198.116 214.521 244.397  1.00 45.70           C  
ATOM   3091  CD  GLU A 803     199.151 215.618 244.523  1.00 45.70           C  
ATOM   3092  OE1 GLU A 803     199.833 215.676 245.568  1.00 45.70           O  
ATOM   3093  OE2 GLU A 803     199.278 216.427 243.583  1.00 45.70           O1-
ATOM   3094  H   GLU A 803     196.793 212.960 247.796  1.00  0.00           H  
ATOM   3095  HA  GLU A 803     195.869 213.167 245.147  1.00  0.00           H  
ATOM   3096  HB3 GLU A 803     198.708 213.440 246.165  1.00  0.00           H  
ATOM   3097  HB2 GLU A 803     197.478 214.644 246.433  1.00  0.00           H  
ATOM   3098  HG3 GLU A 803     197.203 214.938 243.970  1.00  0.00           H  
ATOM   3099  HG2 GLU A 803     198.488 213.785 243.686  1.00  0.00           H  
ATOM   3100  N   ALA A 804     197.891 210.621 245.673  1.00 37.95           N  
ATOM   3101  CA  ALA A 804     198.499 209.461 245.028  1.00 37.95           C  
ATOM   3102  C   ALA A 804     197.456 208.525 244.431  1.00 37.95           C  
ATOM   3103  O   ALA A 804     197.740 207.842 243.441  1.00 37.95           O  
ATOM   3104  CB  ALA A 804     199.382 208.711 246.019  1.00 37.95           C  
ATOM   3105  H   ALA A 804     198.008 210.723 246.671  1.00  0.00           H  
ATOM   3106  HA  ALA A 804     199.141 209.812 244.219  1.00  0.00           H  
ATOM   3107  HB1 ALA A 804     199.802 207.803 245.584  1.00  0.00           H  
ATOM   3108  HB2 ALA A 804     200.214 209.331 246.354  1.00  0.00           H  
ATOM   3109  HB3 ALA A 804     198.802 208.431 246.896  1.00  0.00           H  
ATOM   3110  N   LYS A 805     196.248 208.502 245.001  1.00 40.82           N  
ATOM   3111  CA  LYS A 805     195.145 207.755 244.403  1.00 40.82           C  
ATOM   3112  C   LYS A 805     194.769 208.318 243.035  1.00 40.82           C  
ATOM   3113  O   LYS A 805     194.557 207.562 242.077  1.00 40.82           O  
ATOM   3114  CB  LYS A 805     193.941 207.777 245.345  1.00 40.82           C  
ATOM   3115  CG  LYS A 805     192.794 206.887 244.918  1.00 40.82           C  
ATOM   3116  CD  LYS A 805     191.601 207.038 245.847  1.00 40.82           C  
ATOM   3117  CE  LYS A 805     191.055 208.456 245.818  1.00 40.82           C  
ATOM   3118  NZ  LYS A 805     189.879 208.622 246.716  1.00 40.82           N1+
ATOM   3119  H   LYS A 805     196.043 209.080 245.804  1.00  0.00           H  
ATOM   3120  HA  LYS A 805     195.461 206.718 244.274  1.00  0.00           H  
ATOM   3121  HB3 LYS A 805     193.647 208.819 245.438  1.00  0.00           H  
ATOM   3122  HB2 LYS A 805     194.263 207.465 246.340  1.00  0.00           H  
ATOM   3123  HG3 LYS A 805     193.120 205.846 244.904  1.00  0.00           H  
ATOM   3124  HG2 LYS A 805     192.483 207.125 243.903  1.00  0.00           H  
ATOM   3125  HD3 LYS A 805     191.892 206.763 246.862  1.00  0.00           H  
ATOM   3126  HD2 LYS A 805     190.827 206.331 245.546  1.00  0.00           H  
ATOM   3127  HE3 LYS A 805     190.765 208.734 244.804  1.00  0.00           H  
ATOM   3128  HE2 LYS A 805     191.772 209.196 246.165  1.00  0.00           H  
ATOM   3129  HZ1 LYS A 805     190.157 208.439 247.671  1.00  0.00           H  
ATOM   3130  HZ2 LYS A 805     189.539 209.571 246.652  1.00  0.00           H  
ATOM   3131  HZ3 LYS A 805     189.146 207.982 246.445  1.00  0.00           H  
ATOM   3132  N   PHE A 806     194.713 209.647 242.917  1.00 38.81           N  
ATOM   3133  CA  PHE A 806     194.395 210.268 241.636  1.00 38.81           C  
ATOM   3134  C   PHE A 806     195.537 210.130 240.636  1.00 38.81           C  
ATOM   3135  O   PHE A 806     195.287 209.997 239.431  1.00 38.81           O  
ATOM   3136  CB  PHE A 806     194.032 211.734 241.849  1.00 38.81           C  
ATOM   3137  CG  PHE A 806     192.726 211.931 242.562  1.00 38.81           C  
ATOM   3138  CD1 PHE A 806     191.532 211.928 241.856  1.00 38.81           C  
ATOM   3139  CD2 PHE A 806     192.687 212.108 243.933  1.00 38.81           C  
ATOM   3140  CE1 PHE A 806     190.325 212.103 242.505  1.00 38.81           C  
ATOM   3141  CE2 PHE A 806     191.481 212.285 244.587  1.00 38.81           C  
ATOM   3142  CZ  PHE A 806     190.300 212.282 243.871  1.00 38.81           C  
ATOM   3143  H   PHE A 806     194.908 210.254 243.701  1.00  0.00           H  
ATOM   3144  HA  PHE A 806     193.524 209.771 241.204  1.00  0.00           H  
ATOM   3145  HB3 PHE A 806     193.985 212.231 240.884  1.00  0.00           H  
ATOM   3146  HB2 PHE A 806     194.821 212.245 242.403  1.00  0.00           H  
ATOM   3147  HD1 PHE A 806     191.542 211.791 240.784  1.00  0.00           H  
ATOM   3148  HD2 PHE A 806     193.609 212.163 244.486  1.00  0.00           H  
ATOM   3149  HE1 PHE A 806     189.404 212.110 241.941  1.00  0.00           H  
ATOM   3150  HE2 PHE A 806     191.427 212.546 245.615  1.00  0.00           H  
ATOM   3151  HZ  PHE A 806     189.361 212.455 244.376  1.00  0.00           H  
ATOM   3152  N   ILE A 807     196.786 210.143 241.112  1.00 34.52           N  
ATOM   3153  CA  ILE A 807     197.928 209.900 240.230  1.00 34.52           C  
ATOM   3154  C   ILE A 807     197.900 208.466 239.698  1.00 34.52           C  
ATOM   3155  O   ILE A 807     198.158 208.222 238.508  1.00 34.52           O  
ATOM   3156  CB  ILE A 807     199.238 210.223 240.974  1.00 34.52           C  
ATOM   3157  CG1 ILE A 807     199.320 211.721 241.265  1.00 34.52           C  
ATOM   3158  CG2 ILE A 807     200.455 209.808 240.164  1.00 34.52           C  
ATOM   3159  CD1 ILE A 807     200.556 212.127 242.033  1.00 34.52           C  
ATOM   3160  H   ILE A 807     196.969 210.289 242.096  1.00  0.00           H  
ATOM   3161  HA  ILE A 807     197.850 210.569 239.370  1.00  0.00           H  
ATOM   3162  HB  ILE A 807     199.255 209.679 241.918  1.00  0.00           H  
ATOM   3163 HG13 ILE A 807     198.441 212.080 241.792  1.00  0.00           H  
ATOM   3164 HG12 ILE A 807     199.316 212.265 240.319  1.00  0.00           H  
ATOM   3165 HG21 ILE A 807     201.390 210.062 240.662  1.00  0.00           H  
ATOM   3166 HG22 ILE A 807     200.510 208.731 240.006  1.00  0.00           H  
ATOM   3167 HG23 ILE A 807     200.465 210.286 239.184  1.00  0.00           H  
ATOM   3168 HD11 ILE A 807     200.396 213.068 242.559  1.00  0.00           H  
ATOM   3169 HD12 ILE A 807     200.833 211.381 242.779  1.00  0.00           H  
ATOM   3170 HD13 ILE A 807     201.409 212.277 241.370  1.00  0.00           H  
ATOM   3171  N   THR A 808     197.548 207.506 240.563  1.00 34.49           N  
ATOM   3172  CA  THR A 808     197.378 206.114 240.152  1.00 34.49           C  
ATOM   3173  C   THR A 808     196.259 205.966 239.126  1.00 34.49           C  
ATOM   3174  O   THR A 808     196.413 205.247 238.128  1.00 34.49           O  
ATOM   3175  CB  THR A 808     197.098 205.255 241.390  1.00 34.49           C  
ATOM   3176  OG1 THR A 808     198.233 205.291 242.262  1.00 34.49           O  
ATOM   3177  CG2 THR A 808     196.802 203.811 241.019  1.00 34.49           C  
ATOM   3178  H   THR A 808     197.349 207.732 241.529  1.00  0.00           H  
ATOM   3179  HA  THR A 808     198.310 205.778 239.691  1.00  0.00           H  
ATOM   3180  HB  THR A 808     196.257 205.649 241.959  1.00  0.00           H  
ATOM   3181  HG1 THR A 808     198.301 206.173 242.642  1.00  0.00           H  
ATOM   3182 HG21 THR A 808     197.135 203.102 241.778  1.00  0.00           H  
ATOM   3183 HG22 THR A 808     195.734 203.656 240.863  1.00  0.00           H  
ATOM   3184 HG23 THR A 808     197.291 203.594 240.084  1.00  0.00           H  
ATOM   3185  N   PHE A 809     195.138 206.667 239.339  1.00 35.77           N  
ATOM   3186  CA  PHE A 809     194.030 206.629 238.385  1.00 35.77           C  
ATOM   3187  C   PHE A 809     194.423 207.208 237.029  1.00 35.77           C  
ATOM   3188  O   PHE A 809     194.073 206.640 235.988  1.00 35.77           O  
ATOM   3189  CB  PHE A 809     192.818 207.375 238.945  1.00 35.77           C  
ATOM   3190  CG  PHE A 809     192.143 206.679 240.096  1.00 35.77           C  
ATOM   3191  CD1 PHE A 809     192.360 205.331 240.345  1.00 35.77           C  
ATOM   3192  CD2 PHE A 809     191.274 207.375 240.921  1.00 35.77           C  
ATOM   3193  CE1 PHE A 809     191.733 204.696 241.397  1.00 35.77           C  
ATOM   3194  CE2 PHE A 809     190.643 206.745 241.975  1.00 35.77           C  
ATOM   3195  CZ  PHE A 809     190.873 205.404 242.213  1.00 35.77           C  
ATOM   3196  H   PHE A 809     195.023 207.232 240.171  1.00  0.00           H  
ATOM   3197  HA  PHE A 809     193.779 205.598 238.141  1.00  0.00           H  
ATOM   3198  HB3 PHE A 809     192.066 207.510 238.165  1.00  0.00           H  
ATOM   3199  HB2 PHE A 809     193.105 208.378 239.261  1.00  0.00           H  
ATOM   3200  HD1 PHE A 809     193.015 204.710 239.758  1.00  0.00           H  
ATOM   3201  HD2 PHE A 809     191.089 208.425 240.744  1.00  0.00           H  
ATOM   3202  HE1 PHE A 809     191.914 203.647 241.582  1.00  0.00           H  
ATOM   3203  HE2 PHE A 809     189.971 207.301 242.612  1.00  0.00           H  
ATOM   3204  HZ  PHE A 809     190.382 204.910 243.038  1.00  0.00           H  
ATOM   3205  N   SER A 810     195.158 208.327 237.023  1.00 33.81           N  
ATOM   3206  CA  SER A 810     195.600 208.935 235.766  1.00 33.81           C  
ATOM   3207  C   SER A 810     196.561 208.027 235.004  1.00 33.81           C  
ATOM   3208  O   SER A 810     196.433 207.853 233.779  1.00 33.81           O  
ATOM   3209  CB  SER A 810     196.258 210.284 236.050  1.00 33.81           C  
ATOM   3210  OG  SER A 810     196.854 210.813 234.882  1.00 33.81           O  
ATOM   3211  H   SER A 810     195.420 208.785 237.887  1.00  0.00           H  
ATOM   3212  HA  SER A 810     194.726 209.108 235.133  1.00  0.00           H  
ATOM   3213  HB3 SER A 810     197.031 210.188 236.814  1.00  0.00           H  
ATOM   3214  HB2 SER A 810     195.532 210.990 236.426  1.00  0.00           H  
ATOM   3215  HG  SER A 810     196.157 211.028 234.256  1.00  0.00           H  
ATOM   3216  N   MET A 811     197.515 207.418 235.714  1.00 34.05           N  
ATOM   3217  CA  MET A 811     198.450 206.512 235.060  1.00 34.05           C  
ATOM   3218  C   MET A 811     197.788 205.209 234.630  1.00 34.05           C  
ATOM   3219  O   MET A 811     198.308 204.530 233.740  1.00 34.05           O  
ATOM   3220  CB  MET A 811     199.632 206.225 235.979  1.00 34.05           C  
ATOM   3221  CG  MET A 811     200.643 207.349 236.011  1.00 34.05           C  
ATOM   3222  SD  MET A 811     201.004 207.983 234.367  1.00 34.05           S  
ATOM   3223  CE  MET A 811     202.135 209.304 234.775  1.00 34.05           C  
ATOM   3224  H   MET A 811     197.617 207.571 236.709  1.00  0.00           H  
ATOM   3225  HA  MET A 811     198.738 206.933 234.101  1.00  0.00           H  
ATOM   3226  HB3 MET A 811     200.151 205.330 235.638  1.00  0.00           H  
ATOM   3227  HB2 MET A 811     199.287 206.001 236.990  1.00  0.00           H  
ATOM   3228  HG3 MET A 811     201.568 207.010 236.478  1.00  0.00           H  
ATOM   3229  HG2 MET A 811     200.263 208.170 236.619  1.00  0.00           H  
ATOM   3230  HE1 MET A 811     202.324 209.907 233.893  1.00  0.00           H  
ATOM   3231  HE2 MET A 811     201.715 209.950 235.547  1.00  0.00           H  
ATOM   3232  HE3 MET A 811     203.079 208.897 235.130  1.00  0.00           H  
ATOM   3233  N   LEU A 812     196.659 204.846 235.242  1.00 32.72           N  
ATOM   3234  CA  LEU A 812     195.878 203.718 234.750  1.00 32.72           C  
ATOM   3235  C   LEU A 812     195.118 204.073 233.474  1.00 32.72           C  
ATOM   3236  O   LEU A 812     195.074 203.266 232.535  1.00 32.72           O  
ATOM   3237  CB  LEU A 812     194.917 203.245 235.841  1.00 32.72           C  
ATOM   3238  CG  LEU A 812     193.859 202.203 235.490  1.00 32.72           C  
ATOM   3239  CD1 LEU A 812     194.488 200.830 235.383  1.00 32.72           C  
ATOM   3240  CD2 LEU A 812     192.756 202.205 236.532  1.00 32.72           C  
ATOM   3241  H   LEU A 812     196.278 205.388 236.006  1.00  0.00           H  
ATOM   3242  HA  LEU A 812     196.545 202.883 234.523  1.00  0.00           H  
ATOM   3243  HB3 LEU A 812     194.389 204.132 236.186  1.00  0.00           H  
ATOM   3244  HB2 LEU A 812     195.490 202.912 236.708  1.00  0.00           H  
ATOM   3245  HG  LEU A 812     193.384 202.446 234.545  1.00  0.00           H  
ATOM   3246 HD11 LEU A 812     193.736 200.040 235.378  1.00  0.00           H  
ATOM   3247 HD12 LEU A 812     195.050 200.738 234.453  1.00  0.00           H  
ATOM   3248 HD13 LEU A 812     195.176 200.629 236.205  1.00  0.00           H  
ATOM   3249 HD21 LEU A 812     192.624 201.231 237.003  1.00  0.00           H  
ATOM   3250 HD22 LEU A 812     192.932 202.915 237.341  1.00  0.00           H  
ATOM   3251 HD23 LEU A 812     191.800 202.471 236.079  1.00  0.00           H  
ATOM   3252  N   ILE A 813     194.529 205.276 233.427  1.00 31.28           N  
ATOM   3253  CA  ILE A 813     193.757 205.721 232.262  1.00 31.28           C  
ATOM   3254  C   ILE A 813     194.652 205.847 231.031  1.00 31.28           C  
ATOM   3255  O   ILE A 813     194.236 205.511 229.912  1.00 31.28           O  
ATOM   3256  CB  ILE A 813     193.013 207.036 232.587  1.00 31.28           C  
ATOM   3257  CG1 ILE A 813     191.915 206.785 233.622  1.00 31.28           C  
ATOM   3258  CG2 ILE A 813     192.406 207.696 231.350  1.00 31.28           C  
ATOM   3259  CD1 ILE A 813     191.097 208.011 233.972  1.00 31.28           C  
ATOM   3260  H   ILE A 813     194.574 205.903 234.220  1.00  0.00           H  
ATOM   3261  HA  ILE A 813     193.014 204.954 232.039  1.00  0.00           H  
ATOM   3262  HB  ILE A 813     193.726 207.739 233.022  1.00  0.00           H  
ATOM   3263 HG13 ILE A 813     192.280 206.306 234.522  1.00  0.00           H  
ATOM   3264 HG12 ILE A 813     191.224 206.052 233.203  1.00  0.00           H  
ATOM   3265 HG21 ILE A 813     191.856 208.606 231.585  1.00  0.00           H  
ATOM   3266 HG22 ILE A 813     193.163 208.009 230.630  1.00  0.00           H  
ATOM   3267 HG23 ILE A 813     191.719 207.021 230.838  1.00  0.00           H  
ATOM   3268 HD11 ILE A 813     190.671 207.913 234.971  1.00  0.00           H  
ATOM   3269 HD12 ILE A 813     191.705 208.916 233.971  1.00  0.00           H  
ATOM   3270 HD13 ILE A 813     190.268 208.154 233.278  1.00  0.00           H  
ATOM   3271  N   PHE A 814     195.903 206.289 231.227  1.00 29.80           N  
ATOM   3272  CA  PHE A 814     196.875 206.364 230.129  1.00 29.80           C  
ATOM   3273  C   PHE A 814     197.101 204.996 229.476  1.00 29.80           C  
ATOM   3274  O   PHE A 814     197.049 204.857 228.241  1.00 29.80           O  
ATOM   3275  CB  PHE A 814     198.186 206.946 230.671  1.00 29.80           C  
ATOM   3276  CG  PHE A 814     199.300 207.036 229.662  1.00 29.80           C  
ATOM   3277  CD1 PHE A 814     199.403 208.134 228.825  1.00 29.80           C  
ATOM   3278  CD2 PHE A 814     200.283 206.058 229.598  1.00 29.80           C  
ATOM   3279  CE1 PHE A 814     200.437 208.230 227.909  1.00 29.80           C  
ATOM   3280  CE2 PHE A 814     201.313 206.148 228.685  1.00 29.80           C  
ATOM   3281  CZ  PHE A 814     201.391 207.236 227.842  1.00 29.80           C  
ATOM   3282  H   PHE A 814     196.213 206.570 232.149  1.00  0.00           H  
ATOM   3283  HA  PHE A 814     196.482 207.042 229.368  1.00  0.00           H  
ATOM   3284  HB3 PHE A 814     198.531 206.360 231.525  1.00  0.00           H  
ATOM   3285  HB2 PHE A 814     198.001 207.947 231.063  1.00  0.00           H  
ATOM   3286  HD1 PHE A 814     198.665 208.921 228.877  1.00  0.00           H  
ATOM   3287  HD2 PHE A 814     200.238 205.203 230.258  1.00  0.00           H  
ATOM   3288  HE1 PHE A 814     200.499 209.081 227.247  1.00  0.00           H  
ATOM   3289  HE2 PHE A 814     202.062 205.371 228.637  1.00  0.00           H  
ATOM   3290  HZ  PHE A 814     202.196 207.308 227.126  1.00  0.00           H  
ATOM   3291  N   PHE A 815     197.287 203.961 230.298  1.00 29.07           N  
ATOM   3292  CA  PHE A 815     197.518 202.618 229.777  1.00 29.07           C  
ATOM   3293  C   PHE A 815     196.259 202.016 229.160  1.00 29.07           C  
ATOM   3294  O   PHE A 815     196.359 201.272 228.174  1.00 29.07           O  
ATOM   3295  CB  PHE A 815     198.061 201.724 230.887  1.00 29.07           C  
ATOM   3296  CG  PHE A 815     199.534 201.888 231.122  1.00 29.07           C  
ATOM   3297  CD1 PHE A 815     200.425 201.839 230.062  1.00 29.07           C  
ATOM   3298  CD2 PHE A 815     200.027 202.106 232.397  1.00 29.07           C  
ATOM   3299  CE1 PHE A 815     201.781 201.991 230.272  1.00 29.07           C  
ATOM   3300  CE2 PHE A 815     201.383 202.258 232.613  1.00 29.07           C  
ATOM   3301  CZ  PHE A 815     202.259 202.203 231.548  1.00 29.07           C  
ATOM   3302  H   PHE A 815     197.297 204.084 231.301  1.00  0.00           H  
ATOM   3303  HA  PHE A 815     198.229 202.686 228.954  1.00  0.00           H  
ATOM   3304  HB3 PHE A 815     197.906 200.673 230.636  1.00  0.00           H  
ATOM   3305  HB2 PHE A 815     197.511 201.892 231.815  1.00  0.00           H  
ATOM   3306  HD1 PHE A 815     200.079 201.654 229.059  1.00  0.00           H  
ATOM   3307  HD2 PHE A 815     199.353 202.152 233.240  1.00  0.00           H  
ATOM   3308  HE1 PHE A 815     202.466 201.947 229.438  1.00  0.00           H  
ATOM   3309  HE2 PHE A 815     201.758 202.436 233.610  1.00  0.00           H  
ATOM   3310  HZ  PHE A 815     203.318 202.336 231.711  1.00  0.00           H  
ATOM   3311  N   ILE A 816     195.077 202.324 229.716  1.00 27.62           N  
ATOM   3312  CA  ILE A 816     193.820 201.872 229.111  1.00 27.62           C  
ATOM   3313  C   ILE A 816     193.642 202.466 227.717  1.00 27.62           C  
ATOM   3314  O   ILE A 816     193.253 201.760 226.776  1.00 27.62           O  
ATOM   3315  CB  ILE A 816     192.617 202.193 230.024  1.00 27.62           C  
ATOM   3316  CG1 ILE A 816     192.711 201.437 231.346  1.00 27.62           C  
ATOM   3317  CG2 ILE A 816     191.298 201.854 229.356  1.00 27.62           C  
ATOM   3318  CD1 ILE A 816     191.706 201.903 232.376  1.00 27.62           C  
ATOM   3319  H   ILE A 816     195.021 202.910 230.539  1.00  0.00           H  
ATOM   3320  HA  ILE A 816     193.875 200.787 228.999  1.00  0.00           H  
ATOM   3321  HB  ILE A 816     192.625 203.262 230.241  1.00  0.00           H  
ATOM   3322 HG13 ILE A 816     193.707 201.472 231.774  1.00  0.00           H  
ATOM   3323 HG12 ILE A 816     192.543 200.376 231.158  1.00  0.00           H  
ATOM   3324 HG21 ILE A 816     190.441 202.064 229.993  1.00  0.00           H  
ATOM   3325 HG22 ILE A 816     191.117 202.442 228.457  1.00  0.00           H  
ATOM   3326 HG23 ILE A 816     191.250 200.801 229.077  1.00  0.00           H  
ATOM   3327 HD11 ILE A 816     191.876 201.393 233.323  1.00  0.00           H  
ATOM   3328 HD12 ILE A 816     191.779 202.975 232.556  1.00  0.00           H  
ATOM   3329 HD13 ILE A 816     190.679 201.671 232.098  1.00  0.00           H  
ATOM   3330  N   VAL A 817     193.957 203.758 227.552  1.00 28.76           N  
ATOM   3331  CA  VAL A 817     193.837 204.397 226.240  1.00 28.76           C  
ATOM   3332  C   VAL A 817     194.840 203.808 225.248  1.00 28.76           C  
ATOM   3333  O   VAL A 817     194.501 203.578 224.080  1.00 28.76           O  
ATOM   3334  CB  VAL A 817     193.970 205.928 226.372  1.00 28.76           C  
ATOM   3335  CG1 VAL A 817     193.971 206.605 225.015  1.00 28.76           C  
ATOM   3336  CG2 VAL A 817     192.808 206.477 227.169  1.00 28.76           C  
ATOM   3337  H   VAL A 817     194.271 204.327 228.328  1.00  0.00           H  
ATOM   3338  HA  VAL A 817     192.838 204.183 225.852  1.00  0.00           H  
ATOM   3339  HB  VAL A 817     194.897 206.170 226.894  1.00  0.00           H  
ATOM   3340 HG11 VAL A 817     193.964 207.688 225.131  1.00  0.00           H  
ATOM   3341 HG12 VAL A 817     194.864 206.377 224.432  1.00  0.00           H  
ATOM   3342 HG13 VAL A 817     193.099 206.330 224.420  1.00  0.00           H  
ATOM   3343 HG21 VAL A 817     192.958 207.533 227.397  1.00  0.00           H  
ATOM   3344 HG22 VAL A 817     191.874 206.394 226.611  1.00  0.00           H  
ATOM   3345 HG23 VAL A 817     192.647 205.964 228.113  1.00  0.00           H  
ATOM   3346  N   TRP A 818     196.061 203.490 225.702  1.00 30.85           N  
ATOM   3347  CA  TRP A 818     197.047 202.892 224.792  1.00 30.85           C  
ATOM   3348  C   TRP A 818     196.629 201.490 224.332  1.00 30.85           C  
ATOM   3349  O   TRP A 818     196.695 201.167 223.130  1.00 30.85           O  
ATOM   3350  CB  TRP A 818     198.418 202.836 225.464  1.00 30.85           C  
ATOM   3351  CG  TRP A 818     199.499 202.327 224.557  1.00 30.85           C  
ATOM   3352  CD1 TRP A 818     199.633 202.586 223.227  1.00 30.85           C  
ATOM   3353  CD2 TRP A 818     200.596 201.476 224.911  1.00 30.85           C  
ATOM   3354  NE1 TRP A 818     200.747 201.958 222.729  1.00 30.85           N  
ATOM   3355  CE2 TRP A 818     201.354 201.266 223.742  1.00 30.85           C  
ATOM   3356  CE3 TRP A 818     201.011 200.870 226.100  1.00 30.85           C  
ATOM   3357  CZ2 TRP A 818     202.500 200.479 223.728  1.00 30.85           C  
ATOM   3358  CZ3 TRP A 818     202.151 200.088 226.083  1.00 30.85           C  
ATOM   3359  CH2 TRP A 818     202.881 199.899 224.905  1.00 30.85           C  
ATOM   3360  H   TRP A 818     196.336 203.673 226.658  1.00  0.00           H  
ATOM   3361  HA  TRP A 818     197.117 203.541 223.917  1.00  0.00           H  
ATOM   3362  HB3 TRP A 818     198.380 202.215 226.360  1.00  0.00           H  
ATOM   3363  HB2 TRP A 818     198.704 203.832 225.799  1.00  0.00           H  
ATOM   3364  HD1 TRP A 818     198.967 203.214 222.653  1.00  0.00           H  
ATOM   3365  HE1 TRP A 818     201.056 202.030 221.768  1.00  0.00           H  
ATOM   3366  HE3 TRP A 818     200.449 201.004 227.009  1.00  0.00           H  
ATOM   3367  HZ2 TRP A 818     203.068 200.333 222.821  1.00  0.00           H  
ATOM   3368  HZ3 TRP A 818     202.483 199.615 226.996  1.00  0.00           H  
ATOM   3369  HH2 TRP A 818     203.768 199.283 224.927  1.00  0.00           H  
ATOM   3370  N   ILE A 819     196.186 200.651 225.277  1.00 28.84           N  
ATOM   3371  CA  ILE A 819     195.776 199.285 224.957  1.00 28.84           C  
ATOM   3372  C   ILE A 819     194.510 199.274 224.101  1.00 28.84           C  
ATOM   3373  O   ILE A 819     194.380 198.454 223.182  1.00 28.84           O  
ATOM   3374  CB  ILE A 819     195.621 198.487 226.270  1.00 28.84           C  
ATOM   3375  CG1 ILE A 819     196.992 198.306 226.928  1.00 28.84           C  
ATOM   3376  CG2 ILE A 819     194.965 197.128 226.047  1.00 28.84           C  
ATOM   3377  CD1 ILE A 819     196.974 197.464 228.181  1.00 28.84           C  
ATOM   3378  H   ILE A 819     196.144 200.935 226.248  1.00  0.00           H  
ATOM   3379  HA  ILE A 819     196.578 198.817 224.387  1.00  0.00           H  
ATOM   3380  HB  ILE A 819     194.988 199.056 226.954  1.00  0.00           H  
ATOM   3381 HG13 ILE A 819     197.459 199.264 227.148  1.00  0.00           H  
ATOM   3382 HG12 ILE A 819     197.663 197.822 226.217  1.00  0.00           H  
ATOM   3383 HG21 ILE A 819     194.869 196.556 226.968  1.00  0.00           H  
ATOM   3384 HG22 ILE A 819     193.947 197.211 225.666  1.00  0.00           H  
ATOM   3385 HG23 ILE A 819     195.536 196.523 225.342  1.00  0.00           H  
ATOM   3386 HD11 ILE A 819     197.833 197.698 228.811  1.00  0.00           H  
ATOM   3387 HD12 ILE A 819     196.078 197.646 228.776  1.00  0.00           H  
ATOM   3388 HD13 ILE A 819     197.022 196.399 227.950  1.00  0.00           H  
ATOM   3389  N   SER A 820     193.584 200.208 224.336  1.00 28.40           N  
ATOM   3390  CA  SER A 820     192.432 200.329 223.451  1.00 28.40           C  
ATOM   3391  C   SER A 820     192.825 200.857 222.077  1.00 28.40           C  
ATOM   3392  O   SER A 820     192.169 200.532 221.082  1.00 28.40           O  
ATOM   3393  CB  SER A 820     191.377 201.236 224.081  1.00 28.40           C  
ATOM   3394  OG  SER A 820     190.910 200.707 225.308  1.00 28.40           O  
ATOM   3395  H   SER A 820     193.684 200.879 225.087  1.00  0.00           H  
ATOM   3396  HA  SER A 820     191.980 199.344 223.312  1.00  0.00           H  
ATOM   3397  HB3 SER A 820     190.521 201.354 223.415  1.00  0.00           H  
ATOM   3398  HB2 SER A 820     191.780 202.234 224.261  1.00  0.00           H  
ATOM   3399  HG  SER A 820     191.599 200.828 225.969  1.00  0.00           H  
ATOM   3400  N   PHE A 821     193.883 201.671 222.002  1.00 30.44           N  
ATOM   3401  CA  PHE A 821     194.299 202.248 220.728  1.00 30.44           C  
ATOM   3402  C   PHE A 821     194.919 201.200 219.811  1.00 30.44           C  
ATOM   3403  O   PHE A 821     194.714 201.249 218.592  1.00 30.44           O  
ATOM   3404  CB  PHE A 821     195.268 203.415 220.989  1.00 30.44           C  
ATOM   3405  CG  PHE A 821     196.164 203.775 219.818  1.00 30.44           C  
ATOM   3406  CD1 PHE A 821     195.714 204.623 218.821  1.00 30.44           C  
ATOM   3407  CD2 PHE A 821     197.483 203.331 219.762  1.00 30.44           C  
ATOM   3408  CE1 PHE A 821     196.538 204.968 217.761  1.00 30.44           C  
ATOM   3409  CE2 PHE A 821     198.305 203.670 218.703  1.00 30.44           C  
ATOM   3410  CZ  PHE A 821     197.835 204.492 217.707  1.00 30.44           C  
ATOM   3411  H   PHE A 821     194.397 201.942 222.830  1.00  0.00           H  
ATOM   3412  HA  PHE A 821     193.427 202.655 220.210  1.00  0.00           H  
ATOM   3413  HB3 PHE A 821     195.916 203.192 221.834  1.00  0.00           H  
ATOM   3414  HB2 PHE A 821     194.703 204.300 221.284  1.00  0.00           H  
ATOM   3415  HD1 PHE A 821     194.720 205.021 218.889  1.00  0.00           H  
ATOM   3416  HD2 PHE A 821     197.867 202.689 220.541  1.00  0.00           H  
ATOM   3417  HE1 PHE A 821     196.166 205.619 216.984  1.00  0.00           H  
ATOM   3418  HE2 PHE A 821     199.319 203.300 218.664  1.00  0.00           H  
ATOM   3419  HZ  PHE A 821     198.475 204.762 216.880  1.00  0.00           H  
ATOM   3420  N   ILE A 822     195.677 200.255 220.365  1.00 30.74           N  
ATOM   3421  CA  ILE A 822     196.540 199.423 219.513  1.00 30.74           C  
ATOM   3422  C   ILE A 822     195.795 198.419 218.608  1.00 30.74           C  
ATOM   3423  O   ILE A 822     196.321 198.121 217.524  1.00 30.74           O  
ATOM   3424  CB  ILE A 822     197.691 198.812 220.366  1.00 30.74           C  
ATOM   3425  CG1 ILE A 822     198.762 198.063 219.553  1.00 30.74           C  
ATOM   3426  CG2 ILE A 822     197.282 198.123 221.671  1.00 30.74           C  
ATOM   3427  CD1 ILE A 822     200.114 198.055 220.214  1.00 30.74           C  
ATOM   3428  H   ILE A 822     195.823 200.221 221.365  1.00  0.00           H  
ATOM   3429  HA  ILE A 822     197.036 200.109 218.821  1.00  0.00           H  
ATOM   3430  HB  ILE A 822     198.210 199.707 220.714  1.00  0.00           H  
ATOM   3431 HG13 ILE A 822     198.872 198.526 218.571  1.00  0.00           H  
ATOM   3432 HG12 ILE A 822     198.436 197.040 219.370  1.00  0.00           H  
ATOM   3433 HG21 ILE A 822     198.142 197.958 222.320  1.00  0.00           H  
ATOM   3434 HG22 ILE A 822     196.589 198.738 222.222  1.00  0.00           H  
ATOM   3435 HG23 ILE A 822     196.824 197.152 221.488  1.00  0.00           H  
ATOM   3436 HD11 ILE A 822     200.845 197.626 219.532  1.00  0.00           H  
ATOM   3437 HD12 ILE A 822     200.394 199.064 220.511  1.00  0.00           H  
ATOM   3438 HD13 ILE A 822     200.112 197.435 221.110  1.00  0.00           H  
ATOM   3439  N   PRO A 823     194.580 197.914 218.907  1.00 31.31           N  
ATOM   3440  CA  PRO A 823     193.807 197.282 217.819  1.00 31.31           C  
ATOM   3441  C   PRO A 823     193.355 198.231 216.718  1.00 31.31           C  
ATOM   3442  O   PRO A 823     193.479 197.905 215.525  1.00 31.31           O  
ATOM   3443  CB  PRO A 823     192.584 196.724 218.564  1.00 31.31           C  
ATOM   3444  CG  PRO A 823     192.868 197.026 220.029  1.00 31.31           C  
ATOM   3445  CD  PRO A 823     194.306 197.081 220.097  1.00 31.31           C  
ATOM   3446  HA  PRO A 823     194.373 196.455 217.383  1.00  0.00           H  
ATOM   3447  HB3 PRO A 823     192.535 195.646 218.407  1.00  0.00           H  
ATOM   3448  HB2 PRO A 823     191.621 197.136 218.255  1.00  0.00           H  
ATOM   3449  HG3 PRO A 823     192.440 196.281 220.701  1.00  0.00           H  
ATOM   3450  HG2 PRO A 823     192.445 197.994 220.301  1.00  0.00           H  
ATOM   3451  HD2 PRO A 823     194.663 197.531 221.012  1.00  0.00           H  
ATOM   3452  HD3 PRO A 823     194.750 196.107 219.969  1.00  0.00           H  
ATOM   3453  N   ALA A 824     192.804 199.392 217.092  1.00 31.69           N  
ATOM   3454  CA  ALA A 824     192.099 200.250 216.146  1.00 31.69           C  
ATOM   3455  C   ALA A 824     193.025 200.906 215.136  1.00 31.69           C  
ATOM   3456  O   ALA A 824     192.564 201.298 214.059  1.00 31.69           O  
ATOM   3457  CB  ALA A 824     191.314 201.323 216.898  1.00 31.69           C  
ATOM   3458  H   ALA A 824     192.749 199.643 218.069  1.00  0.00           H  
ATOM   3459  HA  ALA A 824     191.385 199.639 215.590  1.00  0.00           H  
ATOM   3460  HB1 ALA A 824     190.818 202.017 216.217  1.00  0.00           H  
ATOM   3461  HB2 ALA A 824     190.541 200.871 217.519  1.00  0.00           H  
ATOM   3462  HB3 ALA A 824     191.962 201.902 217.557  1.00  0.00           H  
ATOM   3463  N   TYR A 825     194.311 201.044 215.458  1.00 33.09           N  
ATOM   3464  CA  TYR A 825     195.257 201.557 214.477  1.00 33.09           C  
ATOM   3465  C   TYR A 825     195.487 200.542 213.365  1.00 33.09           C  
ATOM   3466  O   TYR A 825     195.624 200.915 212.195  1.00 33.09           O  
ATOM   3467  CB  TYR A 825     196.576 201.921 215.161  1.00 33.09           C  
ATOM   3468  CG  TYR A 825     197.659 202.388 214.216  1.00 33.09           C  
ATOM   3469  CD1 TYR A 825     197.676 203.693 213.745  1.00 33.09           C  
ATOM   3470  CD2 TYR A 825     198.669 201.527 213.799  1.00 33.09           C  
ATOM   3471  CE1 TYR A 825     198.665 204.128 212.883  1.00 33.09           C  
ATOM   3472  CE2 TYR A 825     199.653 201.950 212.933  1.00 33.09           C  
ATOM   3473  CZ  TYR A 825     199.648 203.250 212.480  1.00 33.09           C  
ATOM   3474  OH  TYR A 825     200.634 203.671 211.620  1.00 33.09           O  
ATOM   3475  H   TYR A 825     194.662 200.755 216.361  1.00  0.00           H  
ATOM   3476  HA  TYR A 825     194.853 202.469 214.031  1.00  0.00           H  
ATOM   3477  HB3 TYR A 825     196.952 201.066 215.726  1.00  0.00           H  
ATOM   3478  HB2 TYR A 825     196.397 202.704 215.898  1.00  0.00           H  
ATOM   3479  HD1 TYR A 825     196.906 204.386 214.053  1.00  0.00           H  
ATOM   3480  HD2 TYR A 825     198.681 200.505 214.149  1.00  0.00           H  
ATOM   3481  HE1 TYR A 825     198.660 205.146 212.523  1.00  0.00           H  
ATOM   3482  HE2 TYR A 825     200.421 201.261 212.614  1.00  0.00           H  
ATOM   3483  HH  TYR A 825     201.227 202.970 211.353  1.00  0.00           H  
ATOM   3484  N   ALA A 826     195.531 199.259 213.712  1.00 32.42           N  
ATOM   3485  CA  ALA A 826     195.788 198.199 212.750  1.00 32.42           C  
ATOM   3486  C   ALA A 826     194.518 197.612 212.155  1.00 32.42           C  
ATOM   3487  O   ALA A 826     194.607 196.690 211.339  1.00 32.42           O  
ATOM   3488  CB  ALA A 826     196.610 197.084 213.401  1.00 32.42           C  
ATOM   3489  H   ALA A 826     195.390 198.980 214.673  1.00  0.00           H  
ATOM   3490  HA  ALA A 826     196.384 198.578 211.917  1.00  0.00           H  
ATOM   3491  HB1 ALA A 826     196.867 196.301 212.687  1.00  0.00           H  
ATOM   3492  HB2 ALA A 826     197.547 197.474 213.800  1.00  0.00           H  
ATOM   3493  HB3 ALA A 826     196.070 196.617 214.227  1.00  0.00           H  
ATOM   3494  N   SER A 827     193.342 198.113 212.537  1.00 34.04           N  
ATOM   3495  CA  SER A 827     192.101 197.618 211.957  1.00 34.04           C  
ATOM   3496  C   SER A 827     191.439 198.573 210.972  1.00 34.04           C  
ATOM   3497  O   SER A 827     190.572 198.134 210.211  1.00 34.04           O  
ATOM   3498  CB  SER A 827     191.095 197.278 213.065  1.00 34.04           C  
ATOM   3499  OG  SER A 827     191.662 196.377 213.998  1.00 34.04           O  
ATOM   3500  H   SER A 827     193.288 198.850 213.225  1.00  0.00           H  
ATOM   3501  HA  SER A 827     192.250 196.687 211.407  1.00  0.00           H  
ATOM   3502  HB3 SER A 827     190.191 196.827 212.653  1.00  0.00           H  
ATOM   3503  HB2 SER A 827     190.790 198.178 213.601  1.00  0.00           H  
ATOM   3504  HG  SER A 827     192.370 196.832 214.468  1.00  0.00           H  
ATOM   3505  N   THR A 828     191.812 199.850 210.963  1.00 38.10           N  
ATOM   3506  CA  THR A 828     191.162 200.845 210.121  1.00 38.10           C  
ATOM   3507  C   THR A 828     191.878 201.009 208.781  1.00 38.10           C  
ATOM   3508  O   THR A 828     193.005 200.552 208.584  1.00 38.10           O  
ATOM   3509  CB  THR A 828     191.089 202.194 210.837  1.00 38.10           C  
ATOM   3510  OG1 THR A 828     192.371 202.512 211.390  1.00 38.10           O  
ATOM   3511  CG2 THR A 828     190.057 202.153 211.951  1.00 38.10           C  
ATOM   3512  H   THR A 828     192.560 200.175 211.558  1.00  0.00           H  
ATOM   3513  HA  THR A 828     190.137 200.540 209.899  1.00  0.00           H  
ATOM   3514  HB  THR A 828     190.818 202.999 210.152  1.00  0.00           H  
ATOM   3515  HG1 THR A 828     192.455 202.081 212.246  1.00  0.00           H  
ATOM   3516 HG21 THR A 828     190.030 203.101 212.489  1.00  0.00           H  
ATOM   3517 HG22 THR A 828     189.058 201.977 211.553  1.00  0.00           H  
ATOM   3518 HG23 THR A 828     190.265 201.367 212.677  1.00  0.00           H  
ATOM   3519  N   TYR A 829     191.196 201.684 207.859  1.00 43.80           N  
ATOM   3520  CA  TYR A 829     191.658 201.943 206.506  1.00 43.80           C  
ATOM   3521  C   TYR A 829     192.302 203.331 206.446  1.00 43.80           C  
ATOM   3522  O   TYR A 829     192.532 203.974 207.474  1.00 43.80           O  
ATOM   3523  CB  TYR A 829     190.472 201.793 205.547  1.00 43.80           C  
ATOM   3524  CG  TYR A 829     190.819 201.516 204.100  1.00 43.80           C  
ATOM   3525  CD1 TYR A 829     191.562 200.399 203.741  1.00 43.80           C  
ATOM   3526  CD2 TYR A 829     190.388 202.372 203.093  1.00 43.80           C  
ATOM   3527  CE1 TYR A 829     191.875 200.148 202.417  1.00 43.80           C  
ATOM   3528  CE2 TYR A 829     190.694 202.130 201.769  1.00 43.80           C  
ATOM   3529  CZ  TYR A 829     191.436 201.017 201.436  1.00 43.80           C  
ATOM   3530  OH  TYR A 829     191.741 200.774 200.118  1.00 43.80           O  
ATOM   3531  H   TYR A 829     190.283 202.049 208.087  1.00  0.00           H  
ATOM   3532  HA  TYR A 829     192.430 201.222 206.233  1.00  0.00           H  
ATOM   3533  HB3 TYR A 829     189.803 202.652 205.626  1.00  0.00           H  
ATOM   3534  HB2 TYR A 829     189.875 200.934 205.858  1.00  0.00           H  
ATOM   3535  HD1 TYR A 829     191.902 199.710 204.500  1.00  0.00           H  
ATOM   3536  HD2 TYR A 829     189.802 203.245 203.343  1.00  0.00           H  
ATOM   3537  HE1 TYR A 829     192.456 199.276 202.152  1.00  0.00           H  
ATOM   3538  HE2 TYR A 829     190.328 202.797 201.004  1.00  0.00           H  
ATOM   3539  HH  TYR A 829     191.145 201.203 199.494  1.00  0.00           H  
ATOM   3540  N   GLY A 830     192.619 203.793 205.237  1.00 40.72           N  
ATOM   3541  CA  GLY A 830     193.045 205.169 205.063  1.00 40.72           C  
ATOM   3542  C   GLY A 830     191.915 206.139 205.353  1.00 40.72           C  
ATOM   3543  O   GLY A 830     190.736 205.782 205.284  1.00 40.72           O  
ATOM   3544  H   GLY A 830     192.437 203.241 204.411  1.00  0.00           H  
ATOM   3545  HA3 GLY A 830     193.361 205.304 204.028  1.00  0.00           H  
ATOM   3546  HA2 GLY A 830     193.914 205.380 205.689  1.00  0.00           H  
ATOM   3547  N   LYS A 831     192.309 207.356 205.779  1.00 37.65           N  
ATOM   3548  CA  LYS A 831     191.490 208.515 206.172  1.00 37.65           C  
ATOM   3549  C   LYS A 831     190.818 208.306 207.534  1.00 37.65           C  
ATOM   3550  O   LYS A 831     190.357 209.266 208.159  1.00 37.65           O  
ATOM   3551  CB  LYS A 831     190.492 208.865 205.038  1.00 37.65           C  
ATOM   3552  CG  LYS A 831     189.631 210.128 205.125  1.00 37.65           C  
ATOM   3553  CD  LYS A 831     188.281 209.852 205.778  1.00 37.65           C  
ATOM   3554  CE  LYS A 831     187.413 211.075 205.792  1.00 37.65           C  
ATOM   3555  NZ  LYS A 831     186.110 210.820 206.460  1.00 37.65           N1+
ATOM   3556  H   LYS A 831     193.303 207.527 205.827  1.00  0.00           H  
ATOM   3557  HA  LYS A 831     192.179 209.353 206.290  1.00  0.00           H  
ATOM   3558  HB3 LYS A 831     189.857 208.026 204.759  1.00  0.00           H  
ATOM   3559  HB2 LYS A 831     191.166 209.020 204.206  1.00  0.00           H  
ATOM   3560  HG3 LYS A 831     189.475 210.526 204.121  1.00  0.00           H  
ATOM   3561  HG2 LYS A 831     190.163 210.901 205.680  1.00  0.00           H  
ATOM   3562  HD3 LYS A 831     188.384 209.469 206.789  1.00  0.00           H  
ATOM   3563  HD2 LYS A 831     187.776 209.063 205.217  1.00  0.00           H  
ATOM   3564  HE3 LYS A 831     187.225 211.421 204.775  1.00  0.00           H  
ATOM   3565  HE2 LYS A 831     187.923 211.880 206.320  1.00  0.00           H  
ATOM   3566  HZ1 LYS A 831     186.256 210.588 207.431  1.00  0.00           H  
ATOM   3567  HZ2 LYS A 831     185.553 211.670 206.385  1.00  0.00           H  
ATOM   3568  HZ3 LYS A 831     185.628 210.068 205.991  1.00  0.00           H  
ATOM   3569  N   PHE A 832     190.858 207.086 208.059  1.00 35.33           N  
ATOM   3570  CA  PHE A 832     190.369 206.787 209.392  1.00 35.33           C  
ATOM   3571  C   PHE A 832     191.477 206.278 210.295  1.00 35.33           C  
ATOM   3572  O   PHE A 832     191.226 206.013 211.475  1.00 35.33           O  
ATOM   3573  CB  PHE A 832     189.233 205.759 209.328  1.00 35.33           C  
ATOM   3574  CG  PHE A 832     187.924 206.334 208.875  1.00 35.33           C  
ATOM   3575  CD1 PHE A 832     187.299 205.854 207.736  1.00 35.33           C  
ATOM   3576  CD2 PHE A 832     187.318 207.354 209.589  1.00 35.33           C  
ATOM   3577  CE1 PHE A 832     186.094 206.382 207.315  1.00 35.33           C  
ATOM   3578  CE2 PHE A 832     186.111 207.887 209.174  1.00 35.33           C  
ATOM   3579  CZ  PHE A 832     185.499 207.400 208.035  1.00 35.33           C  
ATOM   3580  H   PHE A 832     191.236 206.316 207.525  1.00  0.00           H  
ATOM   3581  HA  PHE A 832     190.004 207.677 209.902  1.00  0.00           H  
ATOM   3582  HB3 PHE A 832     189.048 205.315 210.308  1.00  0.00           H  
ATOM   3583  HB2 PHE A 832     189.520 204.929 208.679  1.00  0.00           H  
ATOM   3584  HD1 PHE A 832     187.755 205.061 207.161  1.00  0.00           H  
ATOM   3585  HD2 PHE A 832     187.781 207.740 210.486  1.00  0.00           H  
ATOM   3586  HE1 PHE A 832     185.618 205.999 206.424  1.00  0.00           H  
ATOM   3587  HE2 PHE A 832     185.647 208.680 209.742  1.00  0.00           H  
ATOM   3588  HZ  PHE A 832     184.555 207.812 207.710  1.00  0.00           H  
ATOM   3589  N   VAL A 833     192.692 206.126 209.769  1.00 33.92           N  
ATOM   3590  CA  VAL A 833     193.837 205.757 210.588  1.00 33.92           C  
ATOM   3591  C   VAL A 833     194.447 206.990 211.252  1.00 33.92           C  
ATOM   3592  O   VAL A 833     195.075 206.870 212.314  1.00 33.92           O  
ATOM   3593  CB  VAL A 833     194.850 204.978 209.721  1.00 33.92           C  
ATOM   3594  CG1 VAL A 833     195.445 205.853 208.620  1.00 33.92           C  
ATOM   3595  CG2 VAL A 833     195.923 204.301 210.557  1.00 33.92           C  
ATOM   3596  H   VAL A 833     192.860 206.300 208.789  1.00  0.00           H  
ATOM   3597  HA  VAL A 833     193.518 205.085 211.388  1.00  0.00           H  
ATOM   3598  HB  VAL A 833     194.306 204.167 209.239  1.00  0.00           H  
ATOM   3599 HG11 VAL A 833     196.079 205.257 207.963  1.00  0.00           H  
ATOM   3600 HG12 VAL A 833     194.676 206.302 207.992  1.00  0.00           H  
ATOM   3601 HG13 VAL A 833     196.068 206.655 209.017  1.00  0.00           H  
ATOM   3602 HG21 VAL A 833     196.555 203.663 209.939  1.00  0.00           H  
ATOM   3603 HG22 VAL A 833     196.574 205.026 211.045  1.00  0.00           H  
ATOM   3604 HG23 VAL A 833     195.484 203.669 211.330  1.00  0.00           H  
ATOM   3605  N   SER A 834     194.225 208.180 210.691  1.00 32.18           N  
ATOM   3606  CA  SER A 834     194.540 209.440 211.346  1.00 32.18           C  
ATOM   3607  C   SER A 834     193.374 209.957 212.171  1.00 32.18           C  
ATOM   3608  O   SER A 834     193.445 211.070 212.698  1.00 32.18           O  
ATOM   3609  CB  SER A 834     194.948 210.491 210.313  1.00 32.18           C  
ATOM   3610  OG  SER A 834     196.140 210.116 209.649  1.00 32.18           O  
ATOM   3611  H   SER A 834     193.728 208.240 209.815  1.00  0.00           H  
ATOM   3612  HA  SER A 834     195.379 209.317 212.035  1.00  0.00           H  
ATOM   3613  HB3 SER A 834     195.131 211.459 210.782  1.00  0.00           H  
ATOM   3614  HB2 SER A 834     194.160 210.641 209.573  1.00  0.00           H  
ATOM   3615  HG  SER A 834     196.853 210.100 210.293  1.00  0.00           H  
ATOM   3616  N   ALA A 835     192.299 209.178 212.276  1.00 31.59           N  
ATOM   3617  CA  ALA A 835     191.159 209.508 213.115  1.00 31.59           C  
ATOM   3618  C   ALA A 835     191.235 208.874 214.491  1.00 31.59           C  
ATOM   3619  O   ALA A 835     190.549 209.334 215.407  1.00 31.59           O  
ATOM   3620  CB  ALA A 835     189.862 209.060 212.437  1.00 31.59           C  
ATOM   3621  H   ALA A 835     192.277 208.282 211.811  1.00  0.00           H  
ATOM   3622  HA  ALA A 835     191.086 210.588 213.257  1.00  0.00           H  
ATOM   3623  HB1 ALA A 835     188.992 209.310 213.041  1.00  0.00           H  
ATOM   3624  HB2 ALA A 835     189.738 209.542 211.467  1.00  0.00           H  
ATOM   3625  HB3 ALA A 835     189.833 207.983 212.285  1.00  0.00           H  
ATOM   3626  N   VAL A 836     192.048 207.835 214.653  1.00 31.50           N  
ATOM   3627  CA  VAL A 836     192.208 207.190 215.948  1.00 31.50           C  
ATOM   3628  C   VAL A 836     193.324 207.856 216.751  1.00 31.50           C  
ATOM   3629  O   VAL A 836     193.237 207.945 217.982  1.00 31.50           O  
ATOM   3630  CB  VAL A 836     192.472 205.688 215.734  1.00 31.50           C  
ATOM   3631  CG1 VAL A 836     192.486 204.929 217.049  1.00 31.50           C  
ATOM   3632  CG2 VAL A 836     191.445 205.102 214.782  1.00 31.50           C  
ATOM   3633  H   VAL A 836     192.584 207.468 213.879  1.00  0.00           H  
ATOM   3634  HA  VAL A 836     191.290 207.274 216.534  1.00  0.00           H  
ATOM   3635  HB  VAL A 836     193.459 205.569 215.281  1.00  0.00           H  
ATOM   3636 HG11 VAL A 836     192.924 203.940 216.917  1.00  0.00           H  
ATOM   3637 HG12 VAL A 836     193.043 205.429 217.829  1.00  0.00           H  
ATOM   3638 HG13 VAL A 836     191.474 204.794 217.433  1.00  0.00           H  
ATOM   3639 HG21 VAL A 836     191.533 204.016 214.737  1.00  0.00           H  
ATOM   3640 HG22 VAL A 836     190.425 205.339 215.086  1.00  0.00           H  
ATOM   3641 HG23 VAL A 836     191.595 205.458 213.770  1.00  0.00           H  
ATOM   3642  N   GLU A 837     194.345 208.376 216.067  1.00 30.67           N  
ATOM   3643  CA  GLU A 837     195.481 209.025 216.705  1.00 30.67           C  
ATOM   3644  C   GLU A 837     195.154 210.401 217.265  1.00 30.67           C  
ATOM   3645  O   GLU A 837     195.979 210.961 217.990  1.00 30.67           O  
ATOM   3646  CB  GLU A 837     196.632 209.151 215.711  1.00 30.67           C  
ATOM   3647  CG  GLU A 837     197.200 207.823 215.259  1.00 30.67           C  
ATOM   3648  CD  GLU A 837     198.258 207.980 214.191  1.00 30.67           C  
ATOM   3649  OE1 GLU A 837     198.087 208.845 213.309  1.00 30.67           O  
ATOM   3650  OE2 GLU A 837     199.261 207.241 214.233  1.00 30.67           O1-
ATOM   3651  H   GLU A 837     194.375 208.299 215.060  1.00  0.00           H  
ATOM   3652  HA  GLU A 837     195.818 208.407 217.540  1.00  0.00           H  
ATOM   3653  HB3 GLU A 837     197.441 209.748 216.138  1.00  0.00           H  
ATOM   3654  HB2 GLU A 837     196.261 209.723 214.857  1.00  0.00           H  
ATOM   3655  HG3 GLU A 837     196.417 207.181 214.855  1.00  0.00           H  
ATOM   3656  HG2 GLU A 837     197.620 207.300 216.119  1.00  0.00           H  
ATOM   3657  N   VAL A 838     193.994 210.963 216.945  1.00 26.93           N  
ATOM   3658  CA  VAL A 838     193.566 212.210 217.566  1.00 26.93           C  
ATOM   3659  C   VAL A 838     192.775 211.939 218.838  1.00 26.93           C  
ATOM   3660  O   VAL A 838     192.994 212.591 219.862  1.00 26.93           O  
ATOM   3661  CB  VAL A 838     192.757 213.050 216.558  1.00 26.93           C  
ATOM   3662  CG1 VAL A 838     192.338 214.366 217.171  1.00 26.93           C  
ATOM   3663  CG2 VAL A 838     193.576 213.297 215.309  1.00 26.93           C  
ATOM   3664  H   VAL A 838     193.348 210.500 216.323  1.00  0.00           H  
ATOM   3665  HA  VAL A 838     194.430 212.815 217.850  1.00  0.00           H  
ATOM   3666  HB  VAL A 838     191.859 212.503 216.265  1.00  0.00           H  
ATOM   3667 HG11 VAL A 838     191.917 215.030 216.416  1.00  0.00           H  
ATOM   3668 HG12 VAL A 838     191.565 214.228 217.926  1.00  0.00           H  
ATOM   3669 HG13 VAL A 838     193.172 214.891 217.632  1.00  0.00           H  
ATOM   3670 HG21 VAL A 838     193.006 213.865 214.573  1.00  0.00           H  
ATOM   3671 HG22 VAL A 838     194.474 213.871 215.540  1.00  0.00           H  
ATOM   3672 HG23 VAL A 838     193.890 212.377 214.821  1.00  0.00           H  
ATOM   3673  N   ILE A 839     191.878 210.949 218.801  1.00 26.04           N  
ATOM   3674  CA  ILE A 839     191.113 210.577 219.985  1.00 26.04           C  
ATOM   3675  C   ILE A 839     191.995 209.916 221.037  1.00 26.04           C  
ATOM   3676  O   ILE A 839     191.762 210.105 222.238  1.00 26.04           O  
ATOM   3677  CB  ILE A 839     189.939 209.665 219.584  1.00 26.04           C  
ATOM   3678  CG1 ILE A 839     189.268 210.201 218.321  1.00 26.04           C  
ATOM   3679  CG2 ILE A 839     188.920 209.564 220.702  1.00 26.04           C  
ATOM   3680  CD1 ILE A 839     188.155 209.327 217.795  1.00 26.04           C  
ATOM   3681  H   ILE A 839     191.722 210.415 217.959  1.00  0.00           H  
ATOM   3682  HA  ILE A 839     190.699 211.489 220.423  1.00  0.00           H  
ATOM   3683  HB  ILE A 839     190.322 208.665 219.369  1.00  0.00           H  
ATOM   3684 HG13 ILE A 839     189.961 210.341 217.500  1.00  0.00           H  
ATOM   3685 HG12 ILE A 839     188.865 211.194 218.524  1.00  0.00           H  
ATOM   3686 HG21 ILE A 839     188.097 208.898 220.443  1.00  0.00           H  
ATOM   3687 HG22 ILE A 839     189.355 209.161 221.616  1.00  0.00           H  
ATOM   3688 HG23 ILE A 839     188.493 210.538 220.944  1.00  0.00           H  
ATOM   3689 HD11 ILE A 839     187.992 209.507 216.732  1.00  0.00           H  
ATOM   3690 HD12 ILE A 839     188.384 208.267 217.914  1.00  0.00           H  
ATOM   3691 HD13 ILE A 839     187.214 209.531 218.306  1.00  0.00           H  
ATOM   3692  N   ALA A 840     193.048 209.204 220.625  1.00 25.61           N  
ATOM   3693  CA  ALA A 840     193.960 208.612 221.594  1.00 25.61           C  
ATOM   3694  C   ALA A 840     194.817 209.649 222.307  1.00 25.61           C  
ATOM   3695  O   ALA A 840     195.239 209.407 223.441  1.00 25.61           O  
ATOM   3696  CB  ALA A 840     194.861 207.584 220.911  1.00 25.61           C  
ATOM   3697  H   ALA A 840     193.226 209.042 219.642  1.00  0.00           H  
ATOM   3698  HA  ALA A 840     193.376 208.082 222.350  1.00  0.00           H  
ATOM   3699  HB1 ALA A 840     195.530 207.099 221.624  1.00  0.00           H  
ATOM   3700  HB2 ALA A 840     194.264 206.800 220.446  1.00  0.00           H  
ATOM   3701  HB3 ALA A 840     195.474 208.038 220.131  1.00  0.00           H  
ATOM   3702  N   ILE A 841     195.064 210.798 221.687  1.00 23.72           N  
ATOM   3703  CA  ILE A 841     195.744 211.892 222.372  1.00 23.72           C  
ATOM   3704  C   ILE A 841     194.770 212.698 223.222  1.00 23.72           C  
ATOM   3705  O   ILE A 841     195.076 213.041 224.368  1.00 23.72           O  
ATOM   3706  CB  ILE A 841     196.480 212.774 221.341  1.00 23.72           C  
ATOM   3707  CG1 ILE A 841     197.581 211.966 220.655  1.00 23.72           C  
ATOM   3708  CG2 ILE A 841     197.071 214.010 221.989  1.00 23.72           C  
ATOM   3709  CD1 ILE A 841     198.333 212.729 219.599  1.00 23.72           C  
ATOM   3710  H   ILE A 841     194.712 210.974 220.757  1.00  0.00           H  
ATOM   3711  HA  ILE A 841     196.505 211.492 223.047  1.00  0.00           H  
ATOM   3712  HB  ILE A 841     195.769 213.095 220.577  1.00  0.00           H  
ATOM   3713 HG13 ILE A 841     197.184 211.053 220.214  1.00  0.00           H  
ATOM   3714 HG12 ILE A 841     198.297 211.629 221.407  1.00  0.00           H  
ATOM   3715 HG21 ILE A 841     197.664 214.603 221.294  1.00  0.00           H  
ATOM   3716 HG22 ILE A 841     196.308 214.693 222.364  1.00  0.00           H  
ATOM   3717 HG23 ILE A 841     197.722 213.748 222.824  1.00  0.00           H  
ATOM   3718 HD11 ILE A 841     198.756 212.046 218.861  1.00  0.00           H  
ATOM   3719 HD12 ILE A 841     197.686 213.423 219.062  1.00  0.00           H  
ATOM   3720 HD13 ILE A 841     199.161 213.297 220.026  1.00  0.00           H  
ATOM   3721  N   LEU A 842     193.571 212.972 222.704  1.00 22.29           N  
ATOM   3722  CA  LEU A 842     192.586 213.755 223.439  1.00 22.29           C  
ATOM   3723  C   LEU A 842     191.911 212.983 224.566  1.00 22.29           C  
ATOM   3724  O   LEU A 842     191.184 213.593 225.352  1.00 22.29           O  
ATOM   3725  CB  LEU A 842     191.518 214.297 222.488  1.00 22.29           C  
ATOM   3726  CG  LEU A 842     191.974 215.307 221.440  1.00 22.29           C  
ATOM   3727  CD1 LEU A 842     190.806 215.725 220.572  1.00 22.29           C  
ATOM   3728  CD2 LEU A 842     192.601 216.510 222.106  1.00 22.29           C  
ATOM   3729  H   LEU A 842     193.329 212.684 221.764  1.00  0.00           H  
ATOM   3730  HA  LEU A 842     193.087 214.601 223.912  1.00  0.00           H  
ATOM   3731  HB3 LEU A 842     190.718 214.766 223.065  1.00  0.00           H  
ATOM   3732  HB2 LEU A 842     191.050 213.450 221.982  1.00  0.00           H  
ATOM   3733  HG  LEU A 842     192.729 214.858 220.797  1.00  0.00           H  
ATOM   3734 HD11 LEU A 842     191.106 215.800 219.528  1.00  0.00           H  
ATOM   3735 HD12 LEU A 842     189.976 215.020 220.618  1.00  0.00           H  
ATOM   3736 HD13 LEU A 842     190.407 216.699 220.856  1.00  0.00           H  
ATOM   3737 HD21 LEU A 842     192.502 217.411 221.501  1.00  0.00           H  
ATOM   3738 HD22 LEU A 842     192.150 216.716 223.077  1.00  0.00           H  
ATOM   3739 HD23 LEU A 842     193.670 216.356 222.259  1.00  0.00           H  
ATOM   3740  N   ALA A 843     192.118 211.673 224.672  1.00 23.69           N  
ATOM   3741  CA  ALA A 843     191.649 210.942 225.842  1.00 23.69           C  
ATOM   3742  C   ALA A 843     192.681 210.910 226.959  1.00 23.69           C  
ATOM   3743  O   ALA A 843     192.330 211.121 228.125  1.00 23.69           O  
ATOM   3744  CB  ALA A 843     191.265 209.511 225.458  1.00 23.69           C  
ATOM   3745  H   ALA A 843     192.657 211.170 223.981  1.00  0.00           H  
ATOM   3746  HA  ALA A 843     190.741 211.392 226.249  1.00  0.00           H  
ATOM   3747  HB1 ALA A 843     190.971 208.924 226.329  1.00  0.00           H  
ATOM   3748  HB2 ALA A 843     190.421 209.511 224.768  1.00  0.00           H  
ATOM   3749  HB3 ALA A 843     192.086 208.994 224.963  1.00  0.00           H  
ATOM   3750  N   ALA A 844     193.952 210.677 226.617  1.00 23.73           N  
ATOM   3751  CA  ALA A 844     195.021 210.729 227.609  1.00 23.73           C  
ATOM   3752  C   ALA A 844     195.210 212.141 228.150  1.00 23.73           C  
ATOM   3753  O   ALA A 844     195.489 212.321 229.341  1.00 23.73           O  
ATOM   3754  CB  ALA A 844     196.323 210.208 227.005  1.00 23.73           C  
ATOM   3755  H   ALA A 844     194.212 210.505 225.656  1.00  0.00           H  
ATOM   3756  HA  ALA A 844     194.756 210.078 228.445  1.00  0.00           H  
ATOM   3757  HB1 ALA A 844     197.139 210.257 227.726  1.00  0.00           H  
ATOM   3758  HB2 ALA A 844     196.221 209.166 226.697  1.00  0.00           H  
ATOM   3759  HB3 ALA A 844     196.618 210.784 226.126  1.00  0.00           H  
ATOM   3760  N   SER A 845     195.041 213.157 227.298  1.00 23.78           N  
ATOM   3761  CA  SER A 845     195.208 214.536 227.745  1.00 23.78           C  
ATOM   3762  C   SER A 845     194.101 214.970 228.700  1.00 23.78           C  
ATOM   3763  O   SER A 845     194.352 215.769 229.608  1.00 23.78           O  
ATOM   3764  CB  SER A 845     195.261 215.464 226.538  1.00 23.78           C  
ATOM   3765  OG  SER A 845     196.248 215.034 225.620  1.00 23.78           O  
ATOM   3766  H   SER A 845     194.823 212.996 226.323  1.00  0.00           H  
ATOM   3767  HA  SER A 845     196.162 214.620 228.272  1.00  0.00           H  
ATOM   3768  HB3 SER A 845     195.491 216.486 226.843  1.00  0.00           H  
ATOM   3769  HB2 SER A 845     194.301 215.489 226.020  1.00  0.00           H  
ATOM   3770  HG  SER A 845     195.904 214.272 225.137  1.00  0.00           H  
ATOM   3771  N   PHE A 846     192.878 214.469 228.513  1.00 24.23           N  
ATOM   3772  CA  PHE A 846     191.815 214.743 229.474  1.00 24.23           C  
ATOM   3773  C   PHE A 846     191.947 213.894 230.732  1.00 24.23           C  
ATOM   3774  O   PHE A 846     191.571 214.349 231.818  1.00 24.23           O  
ATOM   3775  CB  PHE A 846     190.441 214.513 228.841  1.00 24.23           C  
ATOM   3776  CG  PHE A 846     189.814 215.755 228.274  1.00 24.23           C  
ATOM   3777  CD1 PHE A 846     189.278 216.715 229.114  1.00 24.23           C  
ATOM   3778  CD2 PHE A 846     189.738 215.950 226.906  1.00 24.23           C  
ATOM   3779  CE1 PHE A 846     188.693 217.857 228.598  1.00 24.23           C  
ATOM   3780  CE2 PHE A 846     189.155 217.087 226.382  1.00 24.23           C  
ATOM   3781  CZ  PHE A 846     188.631 218.041 227.230  1.00 24.23           C  
ATOM   3782  H   PHE A 846     192.679 213.829 227.757  1.00  0.00           H  
ATOM   3783  HA  PHE A 846     191.866 215.785 229.799  1.00  0.00           H  
ATOM   3784  HB3 PHE A 846     189.729 214.124 229.573  1.00  0.00           H  
ATOM   3785  HB2 PHE A 846     190.500 213.742 228.070  1.00  0.00           H  
ATOM   3786  HD1 PHE A 846     189.321 216.579 230.185  1.00  0.00           H  
ATOM   3787  HD2 PHE A 846     190.095 215.239 226.214  1.00  0.00           H  
ATOM   3788  HE1 PHE A 846     188.283 218.602 229.263  1.00  0.00           H  
ATOM   3789  HE2 PHE A 846     189.103 217.226 225.312  1.00  0.00           H  
ATOM   3790  HZ  PHE A 846     188.174 218.932 226.824  1.00  0.00           H  
ATOM   3791  N   GLY A 847     192.469 212.669 230.614  1.00 27.64           N  
ATOM   3792  CA  GLY A 847     192.652 211.838 231.790  1.00 27.64           C  
ATOM   3793  C   GLY A 847     193.820 212.230 232.668  1.00 27.64           C  
ATOM   3794  O   GLY A 847     193.821 211.901 233.857  1.00 27.64           O  
ATOM   3795  H   GLY A 847     192.739 212.298 229.712  1.00  0.00           H  
ATOM   3796  HA3 GLY A 847     192.830 210.820 231.444  1.00  0.00           H  
ATOM   3797  HA2 GLY A 847     191.737 211.800 232.385  1.00  0.00           H  
ATOM   3798  N   LEU A 848     194.811 212.924 232.114  1.00 25.81           N  
ATOM   3799  CA  LEU A 848     195.902 213.478 232.906  1.00 25.81           C  
ATOM   3800  C   LEU A 848     195.603 214.877 233.425  1.00 25.81           C  
ATOM   3801  O   LEU A 848     196.471 215.485 234.056  1.00 25.81           O  
ATOM   3802  CB  LEU A 848     197.207 213.499 232.099  1.00 25.81           C  
ATOM   3803  CG  LEU A 848     198.149 212.287 232.123  1.00 25.81           C  
ATOM   3804  CD1 LEU A 848     197.540 211.020 231.547  1.00 25.81           C  
ATOM   3805  CD2 LEU A 848     199.438 212.625 231.397  1.00 25.81           C  
ATOM   3806  H   LEU A 848     194.809 213.128 231.123  1.00  0.00           H  
ATOM   3807  HA  LEU A 848     196.079 212.888 233.800  1.00  0.00           H  
ATOM   3808  HB3 LEU A 848     197.837 214.326 232.430  1.00  0.00           H  
ATOM   3809  HB2 LEU A 848     196.974 213.754 231.064  1.00  0.00           H  
ATOM   3810  HG  LEU A 848     198.403 212.091 233.165  1.00  0.00           H  
ATOM   3811 HD11 LEU A 848     197.865 210.151 232.119  1.00  0.00           H  
ATOM   3812 HD12 LEU A 848     196.454 211.017 231.578  1.00  0.00           H  
ATOM   3813 HD13 LEU A 848     197.820 210.850 230.507  1.00  0.00           H  
ATOM   3814 HD21 LEU A 848     199.799 211.812 230.766  1.00  0.00           H  
ATOM   3815 HD22 LEU A 848     199.339 213.501 230.755  1.00  0.00           H  
ATOM   3816 HD23 LEU A 848     200.234 212.837 232.112  1.00  0.00           H  
ATOM   3817  N   LEU A 849     194.410 215.401 233.168  1.00 26.27           N  
ATOM   3818  CA  LEU A 849     193.955 216.673 233.716  1.00 26.27           C  
ATOM   3819  C   LEU A 849     192.824 216.515 234.715  1.00 26.27           C  
ATOM   3820  O   LEU A 849     192.823 217.185 235.754  1.00 26.27           O  
ATOM   3821  CB  LEU A 849     193.506 217.600 232.579  1.00 26.27           C  
ATOM   3822  CG  LEU A 849     192.848 218.947 232.885  1.00 26.27           C  
ATOM   3823  CD1 LEU A 849     193.839 219.937 233.455  1.00 26.27           C  
ATOM   3824  CD2 LEU A 849     192.210 219.511 231.630  1.00 26.27           C  
ATOM   3825  H   LEU A 849     193.744 214.881 232.615  1.00  0.00           H  
ATOM   3826  HA  LEU A 849     194.762 217.180 234.247  1.00  0.00           H  
ATOM   3827  HB3 LEU A 849     192.797 217.029 231.976  1.00  0.00           H  
ATOM   3828  HB2 LEU A 849     194.356 217.770 231.916  1.00  0.00           H  
ATOM   3829  HG  LEU A 849     192.046 218.816 233.612  1.00  0.00           H  
ATOM   3830 HD11 LEU A 849     193.376 220.533 234.242  1.00  0.00           H  
ATOM   3831 HD12 LEU A 849     194.704 219.447 233.900  1.00  0.00           H  
ATOM   3832 HD13 LEU A 849     194.226 220.631 232.708  1.00  0.00           H  
ATOM   3833 HD21 LEU A 849     192.393 220.578 231.495  1.00  0.00           H  
ATOM   3834 HD22 LEU A 849     192.558 219.013 230.723  1.00  0.00           H  
ATOM   3835 HD23 LEU A 849     191.127 219.387 231.666  1.00  0.00           H  
ATOM   3836  N   ALA A 850     191.869 215.624 234.428  1.00 29.42           N  
ATOM   3837  CA  ALA A 850     190.700 215.461 235.286  1.00 29.42           C  
ATOM   3838  C   ALA A 850     191.049 214.829 236.626  1.00 29.42           C  
ATOM   3839  O   ALA A 850     190.405 215.134 237.635  1.00 29.42           O  
ATOM   3840  CB  ALA A 850     189.641 214.623 234.573  1.00 29.42           C  
ATOM   3841  H   ALA A 850     191.885 215.099 233.563  1.00  0.00           H  
ATOM   3842  HA  ALA A 850     190.290 216.450 235.481  1.00  0.00           H  
ATOM   3843  HB1 ALA A 850     188.749 214.502 235.189  1.00  0.00           H  
ATOM   3844  HB2 ALA A 850     189.331 215.100 233.643  1.00  0.00           H  
ATOM   3845  HB3 ALA A 850     190.015 213.628 234.325  1.00  0.00           H  
ATOM   3846  N   CYS A 851     192.045 213.945 236.656  1.00 33.38           N  
ATOM   3847  CA  CYS A 851     192.424 213.311 237.911  1.00 33.38           C  
ATOM   3848  C   CYS A 851     193.133 214.289 238.839  1.00 33.38           C  
ATOM   3849  O   CYS A 851     192.909 214.272 240.055  1.00 33.38           O  
ATOM   3850  CB  CYS A 851     193.303 212.094 237.636  1.00 33.38           C  
ATOM   3851  SG  CYS A 851     192.444 210.748 236.799  1.00 33.38           S  
ATOM   3852  H   CYS A 851     192.553 213.695 235.820  1.00  0.00           H  
ATOM   3853  HA  CYS A 851     191.527 212.958 238.425  1.00  0.00           H  
ATOM   3854  HB3 CYS A 851     193.694 211.703 238.571  1.00  0.00           H  
ATOM   3855  HB2 CYS A 851     194.151 212.414 237.036  1.00  0.00           H  
ATOM   3856  HG  CYS A 851     192.372 211.345 235.605  1.00  0.00           H  
ATOM   3857  N   ILE A 852     193.971 215.160 238.289  1.00 31.46           N  
ATOM   3858  CA  ILE A 852     194.840 215.996 239.112  1.00 31.46           C  
ATOM   3859  C   ILE A 852     194.191 217.338 239.439  1.00 31.46           C  
ATOM   3860  O   ILE A 852     194.156 217.747 240.602  1.00 31.46           O  
ATOM   3861  CB  ILE A 852     196.228 216.181 238.446  1.00 31.46           C  
ATOM   3862  CG1 ILE A 852     197.002 214.857 238.313  1.00 31.46           C  
ATOM   3863  CG2 ILE A 852     197.078 217.164 239.223  1.00 31.46           C  
ATOM   3864  CD1 ILE A 852     196.787 214.056 237.036  1.00 31.46           C  
ATOM   3865  H   ILE A 852     194.106 215.190 237.289  1.00  0.00           H  
ATOM   3866  HA  ILE A 852     195.030 215.504 240.069  1.00  0.00           H  
ATOM   3867  HB  ILE A 852     196.088 216.593 237.445  1.00  0.00           H  
ATOM   3868 HG13 ILE A 852     196.806 214.223 239.179  1.00  0.00           H  
ATOM   3869 HG12 ILE A 852     198.074 215.055 238.359  1.00  0.00           H  
ATOM   3870 HG21 ILE A 852     198.060 217.271 238.763  1.00  0.00           H  
ATOM   3871 HG22 ILE A 852     196.666 218.172 239.246  1.00  0.00           H  
ATOM   3872 HG23 ILE A 852     197.225 216.837 240.253  1.00  0.00           H  
ATOM   3873 HD11 ILE A 852     196.784 212.987 237.247  1.00  0.00           H  
ATOM   3874 HD12 ILE A 852     195.844 214.298 236.548  1.00  0.00           H  
ATOM   3875 HD13 ILE A 852     197.584 214.244 236.316  1.00  0.00           H  
ATOM   3876  N   PHE A 853     193.640 218.053 238.453  1.00 32.29           N  
ATOM   3877  CA  PHE A 853     193.329 219.466 238.637  1.00 32.29           C  
ATOM   3878  C   PHE A 853     191.834 219.778 238.720  1.00 32.29           C  
ATOM   3879  O   PHE A 853     191.432 220.890 238.381  1.00 32.29           O  
ATOM   3880  CB  PHE A 853     193.946 220.295 237.513  1.00 32.29           C  
ATOM   3881  CG  PHE A 853     195.405 220.580 237.690  1.00 32.29           C  
ATOM   3882  CD1 PHE A 853     195.830 221.527 238.603  1.00 32.29           C  
ATOM   3883  CD2 PHE A 853     196.349 219.928 236.916  1.00 32.29           C  
ATOM   3884  CE1 PHE A 853     197.173 221.800 238.759  1.00 32.29           C  
ATOM   3885  CE2 PHE A 853     197.690 220.199 237.068  1.00 32.29           C  
ATOM   3886  CZ  PHE A 853     198.103 221.135 237.989  1.00 32.29           C  
ATOM   3887  H   PHE A 853     193.589 217.690 237.509  1.00  0.00           H  
ATOM   3888  HA  PHE A 853     193.732 219.860 239.572  1.00  0.00           H  
ATOM   3889  HB3 PHE A 853     193.484 221.269 237.398  1.00  0.00           H  
ATOM   3890  HB2 PHE A 853     193.787 219.793 236.558  1.00  0.00           H  
ATOM   3891  HD1 PHE A 853     195.107 222.061 239.202  1.00  0.00           H  
ATOM   3892  HD2 PHE A 853     196.038 219.196 236.184  1.00  0.00           H  
ATOM   3893  HE1 PHE A 853     197.505 222.540 239.467  1.00  0.00           H  
ATOM   3894  HE2 PHE A 853     198.408 219.693 236.444  1.00  0.00           H  
ATOM   3895  HZ  PHE A 853     199.154 221.359 238.097  1.00  0.00           H  
ATOM   3896  N   PHE A 854     190.993 218.843 239.163  1.00 36.31           N  
ATOM   3897  CA  PHE A 854     189.582 219.164 239.397  1.00 36.31           C  
ATOM   3898  C   PHE A 854     189.151 219.129 240.854  1.00 36.31           C  
ATOM   3899  O   PHE A 854     188.334 219.961 241.253  1.00 36.31           O  
ATOM   3900  CB  PHE A 854     188.640 218.250 238.592  1.00 36.31           C  
ATOM   3901  CG  PHE A 854     188.636 218.503 237.102  1.00 36.31           C  
ATOM   3902  CD1 PHE A 854     189.184 219.659 236.563  1.00 36.31           C  
ATOM   3903  CD2 PHE A 854     188.003 217.616 236.247  1.00 36.31           C  
ATOM   3904  CE1 PHE A 854     189.156 219.895 235.203  1.00 36.31           C  
ATOM   3905  CE2 PHE A 854     187.968 217.848 234.882  1.00 36.31           C  
ATOM   3906  CZ  PHE A 854     188.545 218.989 234.362  1.00 36.31           C  
ATOM   3907  H   PHE A 854     191.319 217.918 239.402  1.00  0.00           H  
ATOM   3908  HA  PHE A 854     189.334 220.193 239.146  1.00  0.00           H  
ATOM   3909  HB3 PHE A 854     187.610 218.367 238.934  1.00  0.00           H  
ATOM   3910  HB2 PHE A 854     188.899 217.204 238.762  1.00  0.00           H  
ATOM   3911  HD1 PHE A 854     189.577 220.461 237.147  1.00  0.00           H  
ATOM   3912  HD2 PHE A 854     187.545 216.722 236.644  1.00  0.00           H  
ATOM   3913  HE1 PHE A 854     189.584 220.802 234.802  1.00  0.00           H  
ATOM   3914  HE2 PHE A 854     187.485 217.139 234.226  1.00  0.00           H  
ATOM   3915  HZ  PHE A 854     188.514 219.175 233.298  1.00  0.00           H  
ATOM   3916  N   ASN A 855     189.655 218.186 241.656  1.00 40.24           N  
ATOM   3917  CA  ASN A 855     189.236 218.081 243.055  1.00 40.24           C  
ATOM   3918  C   ASN A 855     189.741 219.298 243.831  1.00 40.24           C  
ATOM   3919  O   ASN A 855     188.999 219.899 244.628  1.00 40.24           O  
ATOM   3920  CB  ASN A 855     189.746 216.718 243.586  1.00 40.24           C  
ATOM   3921  CG  ASN A 855     189.612 216.476 245.125  1.00 40.24           C  
ATOM   3922  OD1 ASN A 855     189.638 215.194 245.466  1.00 40.24           O  
ATOM   3923  ND2 ASN A 855     189.493 217.359 245.968  1.00 40.24           N  
ATOM   3924  H   ASN A 855     190.311 217.501 241.311  1.00  0.00           H  
ATOM   3925  HA  ASN A 855     188.144 218.060 243.064  1.00  0.00           H  
ATOM   3926  HB3 ASN A 855     190.806 216.609 243.353  1.00  0.00           H  
ATOM   3927  HB2 ASN A 855     189.237 215.908 243.061  1.00  0.00           H  
ATOM   3928 HD22 ASN A 855     189.419 217.111 246.944  1.00  0.00           H  
ATOM   3929 HD21 ASN A 855     189.445 218.334 245.701  1.00  0.00           H  
ATOM   3930  N   LYS A 856     190.987 219.698 243.565  1.00 39.37           N  
ATOM   3931  CA  LYS A 856     191.554 220.885 244.192  1.00 39.37           C  
ATOM   3932  C   LYS A 856     190.822 222.147 243.755  1.00 39.37           C  
ATOM   3933  O   LYS A 856     190.565 223.030 244.576  1.00 39.37           O  
ATOM   3934  CB  LYS A 856     193.042 220.978 243.863  1.00 39.37           C  
ATOM   3935  CG  LYS A 856     193.865 219.865 244.485  1.00 39.37           C  
ATOM   3936  CD  LYS A 856     195.352 220.076 244.272  1.00 39.37           C  
ATOM   3937  CE  LYS A 856     195.751 219.788 242.836  1.00 39.37           C  
ATOM   3938  NZ  LYS A 856     197.222 219.885 242.647  1.00 39.37           N1+
ATOM   3939  H   LYS A 856     191.563 219.196 242.905  1.00  0.00           H  
ATOM   3940  HA  LYS A 856     191.444 220.793 245.275  1.00  0.00           H  
ATOM   3941  HB3 LYS A 856     193.422 221.932 244.234  1.00  0.00           H  
ATOM   3942  HB2 LYS A 856     193.175 220.999 242.781  1.00  0.00           H  
ATOM   3943  HG3 LYS A 856     193.562 218.893 244.093  1.00  0.00           H  
ATOM   3944  HG2 LYS A 856     193.668 219.832 245.558  1.00  0.00           H  
ATOM   3945  HD3 LYS A 856     195.899 219.421 244.954  1.00  0.00           H  
ATOM   3946  HD2 LYS A 856     195.628 221.096 244.546  1.00  0.00           H  
ATOM   3947  HE3 LYS A 856     195.270 220.474 242.139  1.00  0.00           H  
ATOM   3948  HE2 LYS A 856     195.450 218.777 242.564  1.00  0.00           H  
ATOM   3949  HZ1 LYS A 856     197.682 219.214 243.247  1.00  0.00           H  
ATOM   3950  HZ2 LYS A 856     197.448 219.685 241.684  1.00  0.00           H  
ATOM   3951  HZ3 LYS A 856     197.534 220.816 242.881  1.00  0.00           H  
ATOM   3952  N   ILE A 857     190.457 222.235 242.471  1.00 36.78           N  
ATOM   3953  CA  ILE A 857     189.721 223.391 241.959  1.00 36.78           C  
ATOM   3954  C   ILE A 857     188.331 223.468 242.584  1.00 36.78           C  
ATOM   3955  O   ILE A 857     187.838 224.559 242.902  1.00 36.78           O  
ATOM   3956  CB  ILE A 857     189.678 223.337 240.417  1.00 36.78           C  
ATOM   3957  CG1 ILE A 857     191.035 223.746 239.847  1.00 36.78           C  
ATOM   3958  CG2 ILE A 857     188.586 224.223 239.819  1.00 36.78           C  
ATOM   3959  CD1 ILE A 857     191.378 225.196 240.054  1.00 36.78           C  
ATOM   3960  H   ILE A 857     190.664 221.491 241.821  1.00  0.00           H  
ATOM   3961  HA  ILE A 857     190.238 224.290 242.291  1.00  0.00           H  
ATOM   3962  HB  ILE A 857     189.483 222.313 240.100  1.00  0.00           H  
ATOM   3963 HG13 ILE A 857     191.045 223.541 238.776  1.00  0.00           H  
ATOM   3964 HG12 ILE A 857     191.826 223.124 240.268  1.00  0.00           H  
ATOM   3965 HG21 ILE A 857     188.702 224.313 238.738  1.00  0.00           H  
ATOM   3966 HG22 ILE A 857     187.594 223.800 239.981  1.00  0.00           H  
ATOM   3967 HG23 ILE A 857     188.580 225.230 240.238  1.00  0.00           H  
ATOM   3968 HD11 ILE A 857     192.291 225.431 239.507  1.00  0.00           H  
ATOM   3969 HD12 ILE A 857     190.621 225.877 239.670  1.00  0.00           H  
ATOM   3970 HD13 ILE A 857     191.577 225.448 241.094  1.00  0.00           H  
ATOM   3971  N   TYR A 858     187.702 222.310 242.812  1.00 40.80           N  
ATOM   3972  CA  TYR A 858     186.402 222.267 243.475  1.00 40.80           C  
ATOM   3973  C   TYR A 858     186.508 222.776 244.912  1.00 40.80           C  
ATOM   3974  O   TYR A 858     185.639 223.524 245.374  1.00 40.80           O  
ATOM   3975  CB  TYR A 858     185.856 220.833 243.427  1.00 40.80           C  
ATOM   3976  CG  TYR A 858     184.705 220.485 244.361  1.00 40.80           C  
ATOM   3977  CD1 TYR A 858     184.681 219.266 245.026  1.00 40.80           C  
ATOM   3978  CD2 TYR A 858     183.578 221.306 244.467  1.00 40.80           C  
ATOM   3979  CE1 TYR A 858     183.628 218.923 245.855  1.00 40.80           C  
ATOM   3980  CE2 TYR A 858     182.525 220.973 245.295  1.00 40.80           C  
ATOM   3981  CZ  TYR A 858     182.552 219.778 245.980  1.00 40.80           C  
ATOM   3982  OH  TYR A 858     181.497 219.437 246.794  1.00 40.80           O  
ATOM   3983  H   TYR A 858     188.112 221.430 242.528  1.00  0.00           H  
ATOM   3984  HA  TYR A 858     185.714 222.916 242.930  1.00  0.00           H  
ATOM   3985  HB3 TYR A 858     186.664 220.140 243.656  1.00  0.00           H  
ATOM   3986  HB2 TYR A 858     185.555 220.594 242.406  1.00  0.00           H  
ATOM   3987  HD1 TYR A 858     185.511 218.582 244.925  1.00  0.00           H  
ATOM   3988  HD2 TYR A 858     183.564 222.232 243.920  1.00  0.00           H  
ATOM   3989  HE1 TYR A 858     183.646 217.982 246.385  1.00  0.00           H  
ATOM   3990  HE2 TYR A 858     181.679 221.639 245.389  1.00  0.00           H  
ATOM   3991  HH  TYR A 858     181.605 218.580 247.214  1.00  0.00           H  
ATOM   3992  N   ILE A 859     187.569 222.394 245.627  1.00 42.15           N  
ATOM   3993  CA  ILE A 859     187.711 222.865 247.007  1.00 42.15           C  
ATOM   3994  C   ILE A 859     188.046 224.359 247.062  1.00 42.15           C  
ATOM   3995  O   ILE A 859     187.492 225.093 247.891  1.00 42.15           O  
ATOM   3996  CB  ILE A 859     188.734 222.004 247.770  1.00 42.15           C  
ATOM   3997  CG1 ILE A 859     188.223 220.570 247.859  1.00 42.15           C  
ATOM   3998  CG2 ILE A 859     188.974 222.528 249.169  1.00 42.15           C  
ATOM   3999  CD1 ILE A 859     189.235 219.602 248.354  1.00 42.15           C  
ATOM   4000  H   ILE A 859     188.275 221.776 245.250  1.00  0.00           H  
ATOM   4001  HA  ILE A 859     186.750 222.737 247.507  1.00  0.00           H  
ATOM   4002  HB  ILE A 859     189.679 222.011 247.223  1.00  0.00           H  
ATOM   4003 HG13 ILE A 859     187.869 220.209 246.895  1.00  0.00           H  
ATOM   4004 HG12 ILE A 859     187.348 220.534 248.510  1.00  0.00           H  
ATOM   4005 HG21 ILE A 859     189.678 221.911 249.723  1.00  0.00           H  
ATOM   4006 HG22 ILE A 859     189.412 223.526 249.175  1.00  0.00           H  
ATOM   4007 HG23 ILE A 859     188.048 222.572 249.742  1.00  0.00           H  
ATOM   4008 HD11 ILE A 859     188.859 218.584 248.267  1.00  0.00           H  
ATOM   4009 HD12 ILE A 859     190.162 219.668 247.784  1.00  0.00           H  
ATOM   4010 HD13 ILE A 859     189.469 219.749 249.408  1.00  0.00           H  
ATOM   4011  N   ILE A 860     188.934 224.840 246.181  1.00 41.03           N  
ATOM   4012  CA  ILE A 860     189.298 226.262 246.183  1.00 41.03           C  
ATOM   4013  C   ILE A 860     188.119 227.144 245.776  1.00 41.03           C  
ATOM   4014  O   ILE A 860     187.836 228.160 246.422  1.00 41.03           O  
ATOM   4015  CB  ILE A 860     190.523 226.522 245.284  1.00 41.03           C  
ATOM   4016  CG1 ILE A 860     191.737 225.724 245.744  1.00 41.03           C  
ATOM   4017  CG2 ILE A 860     190.877 227.990 245.270  1.00 41.03           C  
ATOM   4018  CD1 ILE A 860     192.981 225.981 244.920  1.00 41.03           C  
ATOM   4019  H   ILE A 860     189.388 224.235 245.508  1.00  0.00           H  
ATOM   4020  HA  ILE A 860     189.572 226.536 247.205  1.00  0.00           H  
ATOM   4021  HB  ILE A 860     190.282 226.213 244.265  1.00  0.00           H  
ATOM   4022 HG13 ILE A 860     191.561 224.664 245.851  1.00  0.00           H  
ATOM   4023 HG12 ILE A 860     191.974 226.051 246.752  1.00  0.00           H  
ATOM   4024 HG21 ILE A 860     191.739 228.210 244.642  1.00  0.00           H  
ATOM   4025 HG22 ILE A 860     190.082 228.613 244.861  1.00  0.00           H  
ATOM   4026 HG23 ILE A 860     191.101 228.358 246.272  1.00  0.00           H  
ATOM   4027 HD11 ILE A 860     193.635 225.111 244.922  1.00  0.00           H  
ATOM   4028 HD12 ILE A 860     192.742 226.192 243.877  1.00  0.00           H  
ATOM   4029 HD13 ILE A 860     193.553 226.821 245.314  1.00  0.00           H  
ATOM   4030  N   LEU A 861     187.394 226.764 244.726  1.00 44.22           N  
ATOM   4031  CA  LEU A 861     186.448 227.687 244.110  1.00 44.22           C  
ATOM   4032  C   LEU A 861     185.063 227.639 244.752  1.00 44.22           C  
ATOM   4033  O   LEU A 861     184.530 228.678 245.153  1.00 44.22           O  
ATOM   4034  CB  LEU A 861     186.358 227.390 242.610  1.00 44.22           C  
ATOM   4035  CG  LEU A 861     185.355 228.182 241.780  1.00 44.22           C  
ATOM   4036  CD1 LEU A 861     185.669 229.664 241.841  1.00 44.22           C  
ATOM   4037  CD2 LEU A 861     185.378 227.690 240.348  1.00 44.22           C  
ATOM   4038  H   LEU A 861     187.604 225.909 244.226  1.00  0.00           H  
ATOM   4039  HA  LEU A 861     186.820 228.709 244.211  1.00  0.00           H  
ATOM   4040  HB3 LEU A 861     186.100 226.337 242.496  1.00  0.00           H  
ATOM   4041  HB2 LEU A 861     187.352 227.497 242.171  1.00  0.00           H  
ATOM   4042  HG  LEU A 861     184.349 228.028 242.159  1.00  0.00           H  
ATOM   4043 HD11 LEU A 861     185.569 230.146 240.868  1.00  0.00           H  
ATOM   4044 HD12 LEU A 861     184.983 230.174 242.519  1.00  0.00           H  
ATOM   4045 HD13 LEU A 861     186.682 229.866 242.189  1.00  0.00           H  
ATOM   4046 HD21 LEU A 861     184.451 227.946 239.834  1.00  0.00           H  
ATOM   4047 HD22 LEU A 861     186.202 228.128 239.783  1.00  0.00           H  
ATOM   4048 HD23 LEU A 861     185.487 226.606 240.290  1.00  0.00           H  
ATOM   4049  N   PHE A 862     184.477 226.450 244.870  1.00 50.13           N  
ATOM   4050  CA  PHE A 862     183.090 226.297 245.294  1.00 50.13           C  
ATOM   4051  C   PHE A 862     182.960 226.282 246.817  1.00 50.13           C  
ATOM   4052  O   PHE A 862     183.874 226.671 247.548  1.00 50.13           O  
ATOM   4053  CB  PHE A 862     182.471 225.046 244.667  1.00 50.13           C  
ATOM   4054  CG  PHE A 862     182.230 225.151 243.182  1.00 50.13           C  
ATOM   4055  CD1 PHE A 862     182.248 226.383 242.539  1.00 50.13           C  
ATOM   4056  CD2 PHE A 862     181.979 224.013 242.430  1.00 50.13           C  
ATOM   4057  CE1 PHE A 862     182.018 226.478 241.178  1.00 50.13           C  
ATOM   4058  CE2 PHE A 862     181.752 224.101 241.065  1.00 50.13           C  
ATOM   4059  CZ  PHE A 862     181.773 225.336 240.440  1.00 50.13           C  
ATOM   4060  H   PHE A 862     184.965 225.610 244.592  1.00  0.00           H  
ATOM   4061  HA  PHE A 862     182.496 227.175 245.044  1.00  0.00           H  
ATOM   4062  HB3 PHE A 862     181.496 224.795 245.084  1.00  0.00           H  
ATOM   4063  HB2 PHE A 862     183.110 224.187 244.866  1.00  0.00           H  
ATOM   4064  HD1 PHE A 862     182.419 227.317 243.045  1.00  0.00           H  
ATOM   4065  HD2 PHE A 862     181.919 223.047 242.903  1.00  0.00           H  
ATOM   4066  HE1 PHE A 862     182.031 227.443 240.693  1.00  0.00           H  
ATOM   4067  HE2 PHE A 862     181.550 223.208 240.492  1.00  0.00           H  
ATOM   4068  HZ  PHE A 862     181.593 225.407 239.377  1.00  0.00           H  
ATOM   4069  N   LYS A 863     181.787 225.846 247.281  1.00 55.36           N  
ATOM   4070  CA  LYS A 863     181.391 225.982 248.685  1.00 55.36           C  
ATOM   4071  C   LYS A 863     182.307 225.361 249.749  1.00 55.36           C  
ATOM   4072  O   LYS A 863     182.280 225.870 250.883  1.00 55.36           O  
ATOM   4073  CB  LYS A 863     179.967 225.426 248.852  1.00 55.36           C  
ATOM   4074  CG  LYS A 863     178.855 226.430 248.553  1.00 55.36           C  
ATOM   4075  CD  LYS A 863     178.921 227.673 249.438  1.00 55.36           C  
ATOM   4076  CE  LYS A 863     178.812 227.329 250.923  1.00 55.36           C  
ATOM   4077  NZ  LYS A 863     177.555 226.593 251.229  1.00 55.36           N1+
ATOM   4078  H   LYS A 863     181.076 225.524 246.641  1.00  0.00           H  
ATOM   4079  HA  LYS A 863     181.427 227.049 248.885  1.00  0.00           H  
ATOM   4080  HB3 LYS A 863     179.812 225.048 249.863  1.00  0.00           H  
ATOM   4081  HB2 LYS A 863     179.841 224.541 248.226  1.00  0.00           H  
ATOM   4082  HG3 LYS A 863     177.882 225.942 248.616  1.00  0.00           H  
ATOM   4083  HG2 LYS A 863     178.944 226.745 247.513  1.00  0.00           H  
ATOM   4084  HD3 LYS A 863     178.087 228.322 249.168  1.00  0.00           H  
ATOM   4085  HD2 LYS A 863     179.800 228.285 249.246  1.00  0.00           H  
ATOM   4086  HE3 LYS A 863     178.816 228.250 251.506  1.00  0.00           H  
ATOM   4087  HE2 LYS A 863     179.669 226.753 251.270  1.00  0.00           H  
ATOM   4088  HZ1 LYS A 863     177.543 225.720 250.720  1.00  0.00           H  
ATOM   4089  HZ2 LYS A 863     177.504 226.403 252.220  1.00  0.00           H  
ATOM   4090  HZ3 LYS A 863     176.760 227.151 250.953  1.00  0.00           H  
ATOM   4091  N   PRO A 864     183.124 224.295 249.498  1.00 51.56           N  
ATOM   4092  CA  PRO A 864     184.130 223.930 250.513  1.00 51.56           C  
ATOM   4093  C   PRO A 864     185.281 224.913 250.725  1.00 51.56           C  
ATOM   4094  O   PRO A 864     186.199 224.605 251.489  1.00 51.56           O  
ATOM   4095  CB  PRO A 864     184.651 222.578 250.012  1.00 51.56           C  
ATOM   4096  CG  PRO A 864     183.526 222.006 249.294  1.00 51.56           C  
ATOM   4097  CD  PRO A 864     182.886 223.152 248.591  1.00 51.56           C  
ATOM   4098  HA  PRO A 864     183.627 223.771 251.470  1.00  0.00           H  
ATOM   4099  HB3 PRO A 864     184.996 221.934 250.822  1.00  0.00           H  
ATOM   4100  HB2 PRO A 864     185.488 222.717 249.329  1.00  0.00           H  
ATOM   4101  HG3 PRO A 864     182.820 221.586 250.012  1.00  0.00           H  
ATOM   4102  HG2 PRO A 864     183.816 221.203 248.615  1.00  0.00           H  
ATOM   4103  HD2 PRO A 864     183.385 223.348 247.641  1.00  0.00           H  
ATOM   4104  HD3 PRO A 864     181.828 222.973 248.394  1.00  0.00           H  
ATOM   4105  N   SER A 865     185.266 226.086 250.087  1.00 52.94           N  
ATOM   4106  CA  SER A 865     186.274 227.110 250.342  1.00 52.94           C  
ATOM   4107  C   SER A 865     186.147 227.763 251.714  1.00 52.94           C  
ATOM   4108  O   SER A 865     187.044 228.520 252.099  1.00 52.94           O  
ATOM   4109  CB  SER A 865     186.203 228.198 249.274  1.00 52.94           C  
ATOM   4110  OG  SER A 865     184.943 228.845 249.300  1.00 52.94           O  
ATOM   4111  H   SER A 865     184.542 226.310 249.418  1.00  0.00           H  
ATOM   4112  HA  SER A 865     187.257 226.645 250.268  1.00  0.00           H  
ATOM   4113  HB3 SER A 865     186.318 227.741 248.295  1.00  0.00           H  
ATOM   4114  HB2 SER A 865     187.001 228.933 249.385  1.00  0.00           H  
ATOM   4115  HG  SER A 865     184.346 228.352 248.730  1.00  0.00           H  
ATOM   4116  N   ARG A 866     185.054 227.526 252.442  1.00 61.13           N  
ATOM   4117  CA  ARG A 866     184.863 228.200 253.721  1.00 61.13           C  
ATOM   4118  C   ARG A 866     185.773 227.631 254.804  1.00 61.13           C  
ATOM   4119  O   ARG A 866     186.344 228.388 255.598  1.00 61.13           O  
ATOM   4120  CB  ARG A 866     183.398 228.109 254.145  1.00 61.13           C  
ATOM   4121  CG  ARG A 866     182.460 228.941 253.287  1.00 61.13           C  
ATOM   4122  CD  ARG A 866     181.218 229.349 254.059  1.00 61.13           C  
ATOM   4123  NE  ARG A 866     181.547 230.160 255.227  1.00 61.13           N  
ATOM   4124  CZ  ARG A 866     180.647 230.659 256.068  1.00 61.13           C  
ATOM   4125  NH1 ARG A 866     179.356 230.430 255.872  1.00 61.13           N  
ATOM   4126  NH2 ARG A 866     181.039 231.386 257.105  1.00 61.13           N1+
ATOM   4127  H   ARG A 866     184.321 226.918 252.105  1.00  0.00           H  
ATOM   4128  HA  ARG A 866     185.116 229.258 253.620  1.00  0.00           H  
ATOM   4129  HB3 ARG A 866     183.358 228.398 255.194  1.00  0.00           H  
ATOM   4130  HB2 ARG A 866     183.068 227.069 254.137  1.00  0.00           H  
ATOM   4131  HG3 ARG A 866     182.182 228.390 252.387  1.00  0.00           H  
ATOM   4132  HG2 ARG A 866     182.968 229.840 252.934  1.00  0.00           H  
ATOM   4133  HD3 ARG A 866     180.684 228.453 254.380  1.00  0.00           H  
ATOM   4134  HD2 ARG A 866     180.549 229.901 253.397  1.00  0.00           H  
ATOM   4135  HE  ARG A 866     182.527 230.349 255.384  1.00  0.00           H  
ATOM   4136 HH12 ARG A 866     178.665 230.802 256.508  1.00  0.00           H  
ATOM   4137 HH11 ARG A 866     179.055 229.881 255.081  1.00  0.00           H  
ATOM   4138 HH22 ARG A 866     180.362 231.779 257.742  1.00  0.00           H  
ATOM   4139 HH21 ARG A 866     182.021 231.554 257.269  1.00  0.00           H  
ATOM   4140  N   ASN A 867     185.925 226.308 254.860  1.00 60.73           N  
ATOM   4141  CA  ASN A 867     186.632 225.708 255.986  1.00 60.73           C  
ATOM   4142  C   ASN A 867     187.690 224.688 255.578  1.00 60.73           C  
ATOM   4143  O   ASN A 867     188.645 224.459 256.328  1.00 60.73           O  
ATOM   4144  CB  ASN A 867     185.627 225.055 256.939  1.00 60.73           C  
ATOM   4145  CG  ASN A 867     184.835 223.941 256.281  1.00 60.73           C  
ATOM   4146  OD1 ASN A 867     184.667 223.920 255.061  1.00 60.73           O  
ATOM   4147  ND2 ASN A 867     184.341 223.009 257.088  1.00 60.73           N  
ATOM   4148  H   ASN A 867     185.450 225.691 254.217  1.00  0.00           H  
ATOM   4149  HA  ASN A 867     187.200 226.432 256.573  1.00  0.00           H  
ATOM   4150  HB3 ASN A 867     184.917 225.804 257.292  1.00  0.00           H  
ATOM   4151  HB2 ASN A 867     186.140 224.677 257.826  1.00  0.00           H  
ATOM   4152 HD22 ASN A 867     183.807 222.242 256.707  1.00  0.00           H  
ATOM   4153 HD21 ASN A 867     184.503 223.055 258.084  1.00  0.00           H  
ATOM   4154  N   THR A 868     187.535 224.064 254.407  1.00 57.63           N  
ATOM   4155  CA  THR A 868     188.426 222.964 254.044  1.00 57.63           C  
ATOM   4156  C   THR A 868     189.802 223.472 253.614  1.00 57.63           C  
ATOM   4157  O   THR A 868     190.820 222.843 253.930  1.00 57.63           O  
ATOM   4158  CB  THR A 868     187.766 222.110 252.952  1.00 57.63           C  
ATOM   4159  OG1 THR A 868     186.525 221.597 253.447  1.00 57.63           O  
ATOM   4160  CG2 THR A 868     188.634 220.921 252.559  1.00 57.63           C  
ATOM   4161  H   THR A 868     186.766 224.278 253.788  1.00  0.00           H  
ATOM   4162  HA  THR A 868     188.572 222.323 254.917  1.00  0.00           H  
ATOM   4163  HB  THR A 868     187.576 222.699 252.060  1.00  0.00           H  
ATOM   4164  HG1 THR A 868     185.957 222.336 253.681  1.00  0.00           H  
ATOM   4165 HG21 THR A 868     188.105 220.273 251.859  1.00  0.00           H  
ATOM   4166 HG22 THR A 868     189.556 221.224 252.063  1.00  0.00           H  
ATOM   4167 HG23 THR A 868     188.903 220.317 253.426  1.00  0.00           H  
ATOM   4168  N   ILE A 869     189.872 224.631 252.964  1.00 55.49           N  
ATOM   4169  CA  ILE A 869     191.153 225.215 252.573  1.00 55.49           C  
ATOM   4170  C   ILE A 869     191.746 225.959 253.773  1.00 55.49           C  
ATOM   4171  O   ILE A 869     191.390 227.097 254.087  1.00 55.49           O  
ATOM   4172  CB  ILE A 869     191.034 226.069 251.299  1.00 55.49           C  
ATOM   4173  CG1 ILE A 869     192.414 226.513 250.793  1.00 55.49           C  
ATOM   4174  CG2 ILE A 869     189.916 227.141 251.321  1.00 55.49           C  
ATOM   4175  CD1 ILE A 869     192.404 227.081 249.398  1.00 55.49           C  
ATOM   4176  H   ILE A 869     189.037 225.159 252.754  1.00  0.00           H  
ATOM   4177  HA  ILE A 869     191.839 224.405 252.311  1.00  0.00           H  
ATOM   4178  HB  ILE A 869     190.691 225.355 250.548  1.00  0.00           H  
ATOM   4179 HG13 ILE A 869     193.148 225.733 250.906  1.00  0.00           H  
ATOM   4180 HG12 ILE A 869     192.761 227.306 251.455  1.00  0.00           H  
ATOM   4181 HG21 ILE A 869     189.717 227.526 250.321  1.00  0.00           H  
ATOM   4182 HG22 ILE A 869     188.984 226.734 251.705  1.00  0.00           H  
ATOM   4183 HG23 ILE A 869     190.185 227.990 251.948  1.00  0.00           H  
ATOM   4184 HD11 ILE A 869     193.343 226.887 248.883  1.00  0.00           H  
ATOM   4185 HD12 ILE A 869     191.593 226.660 248.807  1.00  0.00           H  
ATOM   4186 HD13 ILE A 869     192.262 228.162 249.419  1.00  0.00           H  
ATOM   4187  N   GLU A 870     192.657 225.280 254.468  1.00 60.32           N  
ATOM   4188  CA  GLU A 870     193.396 225.849 255.586  1.00 60.32           C  
ATOM   4189  C   GLU A 870     194.646 225.011 255.803  1.00 60.32           C  
ATOM   4190  O   GLU A 870     194.738 223.871 255.341  1.00 60.32           O  
ATOM   4191  CB  GLU A 870     192.555 225.902 256.867  1.00 60.32           C  
ATOM   4192  CG  GLU A 870     191.967 224.569 257.287  1.00 60.32           C  
ATOM   4193  CD  GLU A 870     191.048 224.697 258.485  1.00 60.32           C  
ATOM   4194  OE1 GLU A 870     190.901 225.824 259.002  1.00 60.32           O  
ATOM   4195  OE2 GLU A 870     190.472 223.673 258.908  1.00 60.32           O1-
ATOM   4196  H   GLU A 870     192.901 224.334 254.211  1.00  0.00           H  
ATOM   4197  HA  GLU A 870     193.705 226.865 255.342  1.00  0.00           H  
ATOM   4198  HB3 GLU A 870     191.761 226.633 256.704  1.00  0.00           H  
ATOM   4199  HB2 GLU A 870     193.167 226.310 257.674  1.00  0.00           H  
ATOM   4200  HG3 GLU A 870     192.765 223.889 257.555  1.00  0.00           H  
ATOM   4201  HG2 GLU A 870     191.407 224.109 256.472  1.00  0.00           H  
ATOM   4202  N   GLU A 871     195.612 225.596 256.515  1.00 59.62           N  
ATOM   4203  CA  GLU A 871     196.849 224.885 256.818  1.00 59.62           C  
ATOM   4204  C   GLU A 871     196.657 223.812 257.882  1.00 59.62           C  
ATOM   4205  O   GLU A 871     197.493 222.909 257.987  1.00 59.62           O  
ATOM   4206  CB  GLU A 871     197.939 225.875 257.250  1.00 59.62           C  
ATOM   4207  CG  GLU A 871     197.857 226.388 258.696  1.00 59.62           C  
ATOM   4208  CD  GLU A 871     196.663 227.296 258.978  1.00 59.62           C  
ATOM   4209  OE1 GLU A 871     196.038 227.808 258.024  1.00 59.62           O  
ATOM   4210  OE2 GLU A 871     196.348 227.495 260.170  1.00 59.62           O1-
ATOM   4211  H   GLU A 871     195.514 226.530 256.904  1.00  0.00           H  
ATOM   4212  HA  GLU A 871     197.198 224.395 255.906  1.00  0.00           H  
ATOM   4213  HB3 GLU A 871     197.975 226.713 256.552  1.00  0.00           H  
ATOM   4214  HB2 GLU A 871     198.905 225.384 257.127  1.00  0.00           H  
ATOM   4215  HG3 GLU A 871     198.750 226.982 258.892  1.00  0.00           H  
ATOM   4216  HG2 GLU A 871     197.896 225.578 259.426  1.00  0.00           H  
ATOM   4217  N   VAL A 872     195.589 223.902 258.681  1.00 56.18           N  
ATOM   4218  CA  VAL A 872     195.245 222.822 259.601  1.00 56.18           C  
ATOM   4219  C   VAL A 872     194.831 221.581 258.822  1.00 56.18           C  
ATOM   4220  O   VAL A 872     195.233 220.457 259.150  1.00 56.18           O  
ATOM   4221  CB  VAL A 872     194.145 223.287 260.574  1.00 56.18           C  
ATOM   4222  CG1 VAL A 872     193.747 222.167 261.526  1.00 56.18           C  
ATOM   4223  CG2 VAL A 872     194.608 224.511 261.349  1.00 56.18           C  
ATOM   4224  H   VAL A 872     194.946 224.677 258.602  1.00  0.00           H  
ATOM   4225  HA  VAL A 872     196.132 222.569 260.186  1.00  0.00           H  
ATOM   4226  HB  VAL A 872     193.257 223.571 260.010  1.00  0.00           H  
ATOM   4227 HG11 VAL A 872     193.047 222.530 262.279  1.00  0.00           H  
ATOM   4228 HG12 VAL A 872     193.246 221.344 261.015  1.00  0.00           H  
ATOM   4229 HG13 VAL A 872     194.613 221.763 262.052  1.00  0.00           H  
ATOM   4230 HG21 VAL A 872     193.876 224.797 262.104  1.00  0.00           H  
ATOM   4231 HG22 VAL A 872     195.556 224.333 261.857  1.00  0.00           H  
ATOM   4232 HG23 VAL A 872     194.730 225.374 260.696  1.00  0.00           H  
ATOM   4233  N   ARG A 873     194.052 221.766 257.759  1.00 58.45           N  
ATOM   4234  CA  ARG A 873     193.716 220.685 256.847  1.00 58.45           C  
ATOM   4235  C   ARG A 873     194.867 220.528 255.842  1.00 58.45           C  
ATOM   4236  O   ARG A 873     195.912 221.171 255.971  1.00 58.45           O  
ATOM   4237  CB  ARG A 873     192.352 220.970 256.208  1.00 58.45           C  
ATOM   4238  CG  ARG A 873     191.561 219.757 255.688  1.00 58.45           C  
ATOM   4239  CD  ARG A 873     191.582 218.611 256.689  1.00 58.45           C  
ATOM   4240  NE  ARG A 873     191.030 217.379 256.131  1.00 58.45           N  
ATOM   4241  CZ  ARG A 873     191.089 216.195 256.733  1.00 58.45           C  
ATOM   4242  NH1 ARG A 873     190.561 215.126 256.153  1.00 58.45           N  
ATOM   4243  NH2 ARG A 873     191.681 216.079 257.913  1.00 58.45           N1+
ATOM   4244  H   ARG A 873     193.766 222.697 257.492  1.00  0.00           H  
ATOM   4245  HA  ARG A 873     193.690 219.796 257.464  1.00  0.00           H  
ATOM   4246  HB3 ARG A 873     192.471 221.717 255.424  1.00  0.00           H  
ATOM   4247  HB2 ARG A 873     191.714 221.441 256.957  1.00  0.00           H  
ATOM   4248  HG3 ARG A 873     192.092 219.449 254.804  1.00  0.00           H  
ATOM   4249  HG2 ARG A 873     190.551 220.010 255.361  1.00  0.00           H  
ATOM   4250  HD3 ARG A 873     191.171 218.884 257.662  1.00  0.00           H  
ATOM   4251  HD2 ARG A 873     192.607 218.278 256.819  1.00  0.00           H  
ATOM   4252  HE  ARG A 873     190.556 217.458 255.243  1.00  0.00           H  
ATOM   4253 HH12 ARG A 873     190.597 214.224 256.606  1.00  0.00           H  
ATOM   4254 HH11 ARG A 873     190.098 215.208 255.259  1.00  0.00           H  
ATOM   4255 HH22 ARG A 873     191.699 215.192 258.398  1.00  0.00           H  
ATOM   4256 HH21 ARG A 873     192.085 216.890 258.362  1.00  0.00           H  
ATOM   4257  N   CYS A 874     194.682 219.630 254.860  1.00 55.19           N  
ATOM   4258  CA  CYS A 874     195.681 219.166 253.871  1.00 55.19           C  
ATOM   4259  C   CYS A 874     197.012 218.768 254.514  1.00 55.19           C  
ATOM   4260  O   CYS A 874     198.081 218.934 253.921  1.00 55.19           O  
ATOM   4261  CB  CYS A 874     195.921 220.250 252.819  1.00 30.00           C  
ATOM   4262  SG  CYS A 874     196.403 221.854 253.497  1.00 30.00           S  
ATOM   4263  H   CYS A 874     193.792 219.158 254.812  1.00  0.00           H  
ATOM   4264  HA  CYS A 874     195.278 218.279 253.381  1.00  0.00           H  
ATOM   4265  HB3 CYS A 874     195.004 220.409 252.254  1.00  0.00           H  
ATOM   4266  HB2 CYS A 874     196.662 219.940 252.080  1.00  0.00           H  
ATOM   4267  HG  CYS A 874     195.977 221.623 254.750  1.00  0.00           H  
ATOM   4268  N   SER A 875     196.950 218.239 255.739  1.00 55.93           N  
ATOM   4269  CA  SER A 875     198.098 217.655 256.412  1.00 55.93           C  
ATOM   4270  C   SER A 875     197.897 216.191 256.763  1.00 55.93           C  
ATOM   4271  O   SER A 875     198.886 215.475 256.946  1.00 55.93           O  
ATOM   4272  CB  SER A 875     198.423 218.435 257.694  1.00 55.93           C  
ATOM   4273  OG  SER A 875     199.483 217.823 258.407  1.00 55.93           O  
ATOM   4274  H   SER A 875     196.063 218.181 256.216  1.00  0.00           H  
ATOM   4275  HA  SER A 875     198.987 217.686 255.778  1.00  0.00           H  
ATOM   4276  HB3 SER A 875     197.550 218.495 258.346  1.00  0.00           H  
ATOM   4277  HB2 SER A 875     198.708 219.460 257.451  1.00  0.00           H  
ATOM   4278  HG  SER A 875     199.307 216.881 258.474  1.00  0.00           H  
ATOM   4279  N   THR A 876     196.652 215.737 256.865  1.00 57.36           N  
ATOM   4280  CA  THR A 876     196.350 214.335 257.115  1.00 57.36           C  
ATOM   4281  C   THR A 876     195.479 213.787 255.993  1.00 57.36           C  
ATOM   4282  O   THR A 876     195.163 214.498 255.038  1.00 57.36           O  
ATOM   4283  CB  THR A 876     195.629 214.130 258.460  1.00 57.36           C  
ATOM   4284  OG1 THR A 876     194.420 214.899 258.480  1.00 57.36           O  
ATOM   4285  CG2 THR A 876     196.519 214.555 259.619  1.00 57.36           C  
ATOM   4286  H   THR A 876     195.865 216.357 256.754  1.00  0.00           H  
ATOM   4287  HA  THR A 876     197.243 213.706 257.123  1.00  0.00           H  
ATOM   4288  HXT THR A 876     195.119 212.777 256.172  1.00  0.00           H  
ATOM   4289  HB  THR A 876     195.367 213.079 258.599  1.00  0.00           H  
ATOM   4290  HG1 THR A 876     193.873 214.620 257.742  1.00  0.00           H  
ATOM   4291 HG21 THR A 876     196.031 214.360 260.574  1.00  0.00           H  
ATOM   4292 HG22 THR A 876     197.461 214.005 259.614  1.00  0.00           H  
ATOM   4293 HG23 THR A 876     196.755 215.619 259.587  1.00  0.00           H  
TER    4294      THR A 876                                                      
ATOM   4295  N   LYS B 601     199.349 178.936 189.293  1.00 44.70           N1+
ATOM   4296  CA  LYS B 601     199.233 179.887 190.385  1.00 44.70           C  
ATOM   4297  C   LYS B 601     199.416 179.160 191.710  1.00 44.70           C  
ATOM   4298  O   LYS B 601     199.120 177.968 191.827  1.00 44.70           O  
ATOM   4299  CB  LYS B 601     197.878 180.605 190.338  1.00 44.70           C  
ATOM   4300  CG  LYS B 601     197.888 181.967 190.992  1.00 44.70           C  
ATOM   4301  CD  LYS B 601     196.566 182.692 190.860  1.00 44.70           C  
ATOM   4302  CE  LYS B 601     196.237 183.035 189.429  1.00 44.70           C  
ATOM   4303  NZ  LYS B 601     195.011 183.873 189.365  1.00 44.70           N1+
ATOM   4304  H1  LYS B 601     199.238 179.424 188.416  1.00  0.00           H  
ATOM   4305  H2  LYS B 601     200.261 178.503 189.330  1.00  0.00           H  
ATOM   4306  H3  LYS B 601     198.627 178.236 189.393  1.00  0.00           H  
ATOM   4307  HA  LYS B 601     200.057 180.581 190.203  1.00  0.00           H  
ATOM   4308  HB3 LYS B 601     197.080 179.989 190.761  1.00  0.00           H  
ATOM   4309  HB2 LYS B 601     197.597 180.752 189.295  1.00  0.00           H  
ATOM   4310  HG3 LYS B 601     198.686 182.576 190.567  1.00  0.00           H  
ATOM   4311  HG2 LYS B 601     198.111 181.860 192.054  1.00  0.00           H  
ATOM   4312  HD3 LYS B 601     196.565 183.577 191.500  1.00  0.00           H  
ATOM   4313  HD2 LYS B 601     195.770 182.041 191.195  1.00  0.00           H  
ATOM   4314  HE3 LYS B 601     196.049 182.148 188.826  1.00  0.00           H  
ATOM   4315  HE2 LYS B 601     197.058 183.583 188.965  1.00  0.00           H  
ATOM   4316  HZ1 LYS B 601     195.167 184.728 189.881  1.00  0.00           H  
ATOM   4317  HZ2 LYS B 601     194.806 184.103 188.403  1.00  0.00           H  
ATOM   4318  HZ3 LYS B 601     194.229 183.377 189.768  1.00  0.00           H  
ATOM   4319  N   GLU B 602     199.910 179.887 192.709  1.00 50.29           N  
ATOM   4320  CA  GLU B 602     200.272 179.309 193.998  1.00 50.29           C  
ATOM   4321  C   GLU B 602     199.129 179.475 194.989  1.00 50.29           C  
ATOM   4322  O   GLU B 602     198.580 180.571 195.135  1.00 50.29           O  
ATOM   4323  CB  GLU B 602     201.537 179.962 194.554  1.00 50.29           C  
ATOM   4324  CG  GLU B 602     202.746 179.862 193.646  1.00 50.29           C  
ATOM   4325  CD  GLU B 602     203.820 180.870 194.001  1.00 50.29           C  
ATOM   4326  OE1 GLU B 602     204.320 181.556 193.085  1.00 50.29           O  
ATOM   4327  OE2 GLU B 602     204.161 180.980 195.198  1.00 50.29           O1-
ATOM   4328  H   GLU B 602     200.118 180.869 192.586  1.00  0.00           H  
ATOM   4329  HA  GLU B 602     200.492 178.245 193.886  1.00  0.00           H  
ATOM   4330  HB3 GLU B 602     201.774 179.544 195.535  1.00  0.00           H  
ATOM   4331  HB2 GLU B 602     201.320 181.014 194.712  1.00  0.00           H  
ATOM   4332  HG3 GLU B 602     202.466 180.008 192.602  1.00  0.00           H  
ATOM   4333  HG2 GLU B 602     203.170 178.859 193.705  1.00  0.00           H  
ATOM   4334  N   ILE B 603     198.789 178.389 195.677  1.00 45.78           N  
ATOM   4335  CA  ILE B 603     197.725 178.373 196.673  1.00 45.78           C  
ATOM   4336  C   ILE B 603     198.368 178.435 198.051  1.00 45.78           C  
ATOM   4337  O   ILE B 603     199.247 177.625 198.368  1.00 45.78           O  
ATOM   4338  CB  ILE B 603     196.854 177.116 196.524  1.00 45.78           C  
ATOM   4339  CG1 ILE B 603     196.161 177.113 195.164  1.00 45.78           C  
ATOM   4340  CG2 ILE B 603     195.813 177.056 197.619  1.00 45.78           C  
ATOM   4341  CD1 ILE B 603     195.493 175.801 194.828  1.00 45.78           C  
ATOM   4342  H   ILE B 603     199.291 177.523 195.543  1.00  0.00           H  
ATOM   4343  HA  ILE B 603     197.074 179.233 196.535  1.00  0.00           H  
ATOM   4344  HB  ILE B 603     197.492 176.233 196.600  1.00  0.00           H  
ATOM   4345 HG13 ILE B 603     196.868 177.329 194.363  1.00  0.00           H  
ATOM   4346 HG12 ILE B 603     195.420 177.911 195.124  1.00  0.00           H  
ATOM   4347 HG21 ILE B 603     195.189 176.169 197.523  1.00  0.00           H  
ATOM   4348 HG22 ILE B 603     196.255 177.004 198.608  1.00  0.00           H  
ATOM   4349 HG23 ILE B 603     195.159 177.929 197.595  1.00  0.00           H  
ATOM   4350 HD11 ILE B 603     195.387 175.686 193.749  1.00  0.00           H  
ATOM   4351 HD12 ILE B 603     196.067 174.948 195.192  1.00  0.00           H  
ATOM   4352 HD13 ILE B 603     194.495 175.743 195.262  1.00  0.00           H  
ATOM   4353  N   GLU B 604     197.939 179.392 198.872  1.00 46.86           N  
ATOM   4354  CA  GLU B 604     198.574 179.659 200.158  1.00 46.86           C  
ATOM   4355  C   GLU B 604     197.644 179.270 201.300  1.00 46.86           C  
ATOM   4356  O   GLU B 604     196.530 179.794 201.403  1.00 46.86           O  
ATOM   4357  CB  GLU B 604     198.966 181.131 200.274  1.00 46.86           C  
ATOM   4358  CG  GLU B 604     200.050 181.397 201.298  1.00 46.86           C  
ATOM   4359  CD  GLU B 604     201.420 180.983 200.808  1.00 46.86           C  
ATOM   4360  OE1 GLU B 604     202.031 181.748 200.032  1.00 46.86           O  
ATOM   4361  OE2 GLU B 604     201.885 179.890 201.191  1.00 46.86           O1-
ATOM   4362  H   GLU B 604     197.202 180.023 198.584  1.00  0.00           H  
ATOM   4363  HA  GLU B 604     199.482 179.064 200.255  1.00  0.00           H  
ATOM   4364  HB3 GLU B 604     198.094 181.739 200.518  1.00  0.00           H  
ATOM   4365  HB2 GLU B 604     199.291 181.496 199.300  1.00  0.00           H  
ATOM   4366  HG3 GLU B 604     199.815 180.863 202.214  1.00  0.00           H  
ATOM   4367  HG2 GLU B 604     200.069 182.458 201.554  1.00  0.00           H  
ATOM   4368  N   PHE B 605     198.119 178.371 202.163  1.00 40.90           N  
ATOM   4369  CA  PHE B 605     197.429 177.991 203.390  1.00 40.90           C  
ATOM   4370  C   PHE B 605     198.446 177.420 204.369  1.00 40.90           C  
ATOM   4371  O   PHE B 605     199.562 177.057 203.988  1.00 40.90           O  
ATOM   4372  CB  PHE B 605     196.262 177.017 203.107  1.00 40.90           C  
ATOM   4373  CG  PHE B 605     196.627 175.778 202.300  1.00 40.90           C  
ATOM   4374  CD1 PHE B 605     197.398 174.745 202.825  1.00 40.90           C  
ATOM   4375  CD2 PHE B 605     196.179 175.657 200.997  1.00 40.90           C  
ATOM   4376  CE1 PHE B 605     197.711 173.633 202.071  1.00 40.90           C  
ATOM   4377  CE2 PHE B 605     196.490 174.545 200.235  1.00 40.90           C  
ATOM   4378  CZ  PHE B 605     197.257 173.534 200.774  1.00 40.90           C  
ATOM   4379  H   PHE B 605     199.038 177.971 202.031  1.00  0.00           H  
ATOM   4380  HA  PHE B 605     197.025 178.893 203.855  1.00  0.00           H  
ATOM   4381  HB3 PHE B 605     195.458 177.553 202.601  1.00  0.00           H  
ATOM   4382  HB2 PHE B 605     195.825 176.679 204.048  1.00  0.00           H  
ATOM   4383  HD1 PHE B 605     197.759 174.797 203.835  1.00  0.00           H  
ATOM   4384  HD2 PHE B 605     195.558 176.433 200.577  1.00  0.00           H  
ATOM   4385  HE1 PHE B 605     198.308 172.841 202.499  1.00  0.00           H  
ATOM   4386  HE2 PHE B 605     196.121 174.461 199.224  1.00  0.00           H  
ATOM   4387  HZ  PHE B 605     197.492 172.661 200.182  1.00  0.00           H  
ATOM   4388  N   LEU B 606     198.050 177.352 205.638  1.00 37.50           N  
ATOM   4389  CA  LEU B 606     198.870 176.687 206.643  1.00 37.50           C  
ATOM   4390  C   LEU B 606     198.804 175.181 206.423  1.00 37.50           C  
ATOM   4391  O   LEU B 606     197.715 174.618 206.279  1.00 37.50           O  
ATOM   4392  CB  LEU B 606     198.380 177.051 208.045  1.00 37.50           C  
ATOM   4393  CG  LEU B 606     199.216 176.664 209.268  1.00 37.50           C  
ATOM   4394  CD1 LEU B 606     200.605 177.244 209.188  1.00 37.50           C  
ATOM   4395  CD2 LEU B 606     198.534 177.104 210.546  1.00 37.50           C  
ATOM   4396  H   LEU B 606     197.129 177.656 205.917  1.00  0.00           H  
ATOM   4397  HA  LEU B 606     199.900 177.024 206.522  1.00  0.00           H  
ATOM   4398  HB3 LEU B 606     197.372 176.651 208.171  1.00  0.00           H  
ATOM   4399  HB2 LEU B 606     198.255 178.135 208.076  1.00  0.00           H  
ATOM   4400  HG  LEU B 606     199.295 175.576 209.290  1.00  0.00           H  
ATOM   4401 HD11 LEU B 606     201.339 176.443 209.120  1.00  0.00           H  
ATOM   4402 HD12 LEU B 606     200.751 177.907 208.337  1.00  0.00           H  
ATOM   4403 HD13 LEU B 606     200.873 177.830 210.065  1.00  0.00           H  
ATOM   4404 HD21 LEU B 606     198.597 176.322 211.303  1.00  0.00           H  
ATOM   4405 HD22 LEU B 606     198.955 178.011 210.982  1.00  0.00           H  
ATOM   4406 HD23 LEU B 606     197.473 177.305 210.396  1.00  0.00           H  
ATOM   4407  N   SER B 607     199.959 174.524 206.388  1.00 37.05           N  
ATOM   4408  CA  SER B 607     200.028 173.131 205.973  1.00 37.05           C  
ATOM   4409  C   SER B 607     200.498 172.234 207.110  1.00 37.05           C  
ATOM   4410  O   SER B 607     201.080 172.691 208.097  1.00 37.05           O  
ATOM   4411  CB  SER B 607     200.958 172.956 204.768  1.00 37.05           C  
ATOM   4412  OG  SER B 607     201.022 171.598 204.374  1.00 37.05           O  
ATOM   4413  H   SER B 607     200.835 175.009 206.538  1.00  0.00           H  
ATOM   4414  HA  SER B 607     199.051 172.753 205.664  1.00  0.00           H  
ATOM   4415  HB3 SER B 607     201.965 173.310 204.986  1.00  0.00           H  
ATOM   4416  HB2 SER B 607     200.593 173.545 203.925  1.00  0.00           H  
ATOM   4417  HG  SER B 607     201.606 171.528 203.614  1.00  0.00           H  
ATOM   4418  N   TRP B 608     200.229 170.937 206.952  1.00 34.35           N  
ATOM   4419  CA  TRP B 608     200.647 169.937 207.925  1.00 34.35           C  
ATOM   4420  C   TRP B 608     202.108 169.539 207.782  1.00 34.35           C  
ATOM   4421  O   TRP B 608     202.693 169.034 208.746  1.00 34.35           O  
ATOM   4422  CB  TRP B 608     199.805 168.667 207.791  1.00 34.35           C  
ATOM   4423  CG  TRP B 608     198.416 168.734 208.331  1.00 34.35           C  
ATOM   4424  CD1 TRP B 608     197.263 168.784 207.610  1.00 34.35           C  
ATOM   4425  CD2 TRP B 608     198.027 168.720 209.708  1.00 34.35           C  
ATOM   4426  NE1 TRP B 608     196.180 168.813 208.450  1.00 34.35           N  
ATOM   4427  CE2 TRP B 608     196.623 168.774 209.745  1.00 34.35           C  
ATOM   4428  CE3 TRP B 608     198.731 168.672 210.914  1.00 34.35           C  
ATOM   4429  CZ2 TRP B 608     195.910 168.785 210.938  1.00 34.35           C  
ATOM   4430  CZ3 TRP B 608     198.022 168.684 212.095  1.00 34.35           C  
ATOM   4431  CH2 TRP B 608     196.627 168.740 212.099  1.00 34.35           C  
ATOM   4432  H   TRP B 608     199.769 170.610 206.115  1.00  0.00           H  
ATOM   4433  HA  TRP B 608     200.524 170.323 208.940  1.00  0.00           H  
ATOM   4434  HB3 TRP B 608     200.276 167.843 208.330  1.00  0.00           H  
ATOM   4435  HB2 TRP B 608     199.768 168.347 206.748  1.00  0.00           H  
ATOM   4436  HD1 TRP B 608     197.223 168.800 206.530  1.00  0.00           H  
ATOM   4437  HE1 TRP B 608     195.220 168.856 208.139  1.00  0.00           H  
ATOM   4438  HE3 TRP B 608     199.811 168.632 210.922  1.00  0.00           H  
ATOM   4439  HZ2 TRP B 608     194.831 168.835 210.948  1.00  0.00           H  
ATOM   4440  HZ3 TRP B 608     198.552 168.649 213.035  1.00  0.00           H  
ATOM   4441  HH2 TRP B 608     196.101 168.750 213.042  1.00  0.00           H  
ATOM   4442  N   THR B 609     202.710 169.745 206.610  1.00 37.48           N  
ATOM   4443  CA  THR B 609     204.024 169.192 206.321  1.00 37.48           C  
ATOM   4444  C   THR B 609     205.143 170.220 206.307  1.00 37.48           C  
ATOM   4445  O   THR B 609     206.312 169.830 206.361  1.00 37.48           O  
ATOM   4446  CB  THR B 609     204.010 168.465 204.970  1.00 37.48           C  
ATOM   4447  OG1 THR B 609     203.693 169.396 203.929  1.00 37.48           O  
ATOM   4448  CG2 THR B 609     202.973 167.358 204.980  1.00 37.48           C  
ATOM   4449  H   THR B 609     202.213 170.173 205.840  1.00  0.00           H  
ATOM   4450  HA  THR B 609     204.315 168.449 207.066  1.00  0.00           H  
ATOM   4451  HB  THR B 609     204.989 168.030 204.761  1.00  0.00           H  
ATOM   4452  HG1 THR B 609     203.611 168.913 203.102  1.00  0.00           H  
ATOM   4453 HG21 THR B 609     203.015 166.783 204.055  1.00  0.00           H  
ATOM   4454 HG22 THR B 609     203.148 166.662 205.801  1.00  0.00           H  
ATOM   4455 HG23 THR B 609     201.955 167.738 205.076  1.00  0.00           H  
ATOM   4456  N   GLU B 610     204.822 171.507 206.222  1.00 40.07           N  
ATOM   4457  CA  GLU B 610     205.824 172.539 206.396  1.00 40.07           C  
ATOM   4458  C   GLU B 610     206.273 172.546 207.859  1.00 40.07           C  
ATOM   4459  O   GLU B 610     205.497 172.174 208.743  1.00 40.07           O  
ATOM   4460  CB  GLU B 610     205.255 173.889 205.954  1.00 40.07           C  
ATOM   4461  CG  GLU B 610     204.111 174.425 206.777  1.00 40.07           C  
ATOM   4462  CD  GLU B 610     203.582 175.724 206.216  1.00 40.07           C  
ATOM   4463  OE1 GLU B 610     204.103 176.177 205.177  1.00 40.07           O  
ATOM   4464  OE2 GLU B 610     202.645 176.293 206.804  1.00 40.07           O1-
ATOM   4465  H   GLU B 610     203.857 171.797 206.168  1.00  0.00           H  
ATOM   4466  HA  GLU B 610     206.673 172.306 205.751  1.00  0.00           H  
ATOM   4467  HB3 GLU B 610     204.940 173.764 204.915  1.00  0.00           H  
ATOM   4468  HB2 GLU B 610     206.068 174.615 205.930  1.00  0.00           H  
ATOM   4469  HG3 GLU B 610     204.429 174.614 207.803  1.00  0.00           H  
ATOM   4470  HG2 GLU B 610     203.299 173.702 206.830  1.00  0.00           H  
ATOM   4471  N   PRO B 611     207.538 172.913 208.137  1.00 39.53           N  
ATOM   4472  CA  PRO B 611     208.074 172.713 209.500  1.00 39.53           C  
ATOM   4473  C   PRO B 611     207.413 173.553 210.578  1.00 39.53           C  
ATOM   4474  O   PRO B 611     207.526 173.216 211.762  1.00 39.53           O  
ATOM   4475  CB  PRO B 611     209.559 173.062 209.344  1.00 39.53           C  
ATOM   4476  CG  PRO B 611     209.610 173.997 208.215  1.00 39.53           C  
ATOM   4477  CD  PRO B 611     208.540 173.556 207.263  1.00 39.53           C  
ATOM   4478  HA  PRO B 611     207.987 171.663 209.778  1.00  0.00           H  
ATOM   4479  HB3 PRO B 611     210.112 172.156 209.090  1.00  0.00           H  
ATOM   4480  HB2 PRO B 611     210.017 173.473 210.245  1.00  0.00           H  
ATOM   4481  HG3 PRO B 611     210.595 174.053 207.750  1.00  0.00           H  
ATOM   4482  HG2 PRO B 611     209.368 174.998 208.577  1.00  0.00           H  
ATOM   4483  HD2 PRO B 611     208.146 174.396 206.693  1.00  0.00           H  
ATOM   4484  HD3 PRO B 611     208.927 172.812 206.566  1.00  0.00           H  
ATOM   4485  N   PHE B 612     206.720 174.628 210.210  1.00 36.79           N  
ATOM   4486  CA  PHE B 612     205.993 175.414 211.199  1.00 36.79           C  
ATOM   4487  C   PHE B 612     204.760 174.664 211.705  1.00 36.79           C  
ATOM   4488  O   PHE B 612     204.469 174.673 212.909  1.00 36.79           O  
ATOM   4489  CB  PHE B 612     205.623 176.759 210.583  1.00 36.79           C  
ATOM   4490  CG  PHE B 612     204.916 177.680 211.513  1.00 36.79           C  
ATOM   4491  CD1 PHE B 612     205.613 178.350 212.506  1.00 36.79           C  
ATOM   4492  CD2 PHE B 612     203.560 177.898 211.384  1.00 36.79           C  
ATOM   4493  CE1 PHE B 612     204.963 179.213 213.363  1.00 36.79           C  
ATOM   4494  CE2 PHE B 612     202.909 178.751 212.231  1.00 36.79           C  
ATOM   4495  CZ  PHE B 612     203.607 179.413 213.226  1.00 36.79           C  
ATOM   4496  H   PHE B 612     206.644 174.898 209.240  1.00  0.00           H  
ATOM   4497  HA  PHE B 612     206.647 175.607 212.052  1.00  0.00           H  
ATOM   4498  HB3 PHE B 612     205.018 176.608 209.686  1.00  0.00           H  
ATOM   4499  HB2 PHE B 612     206.529 177.263 210.244  1.00  0.00           H  
ATOM   4500  HD1 PHE B 612     206.676 178.194 212.617  1.00  0.00           H  
ATOM   4501  HD2 PHE B 612     203.008 177.378 210.617  1.00  0.00           H  
ATOM   4502  HE1 PHE B 612     205.512 179.723 214.141  1.00  0.00           H  
ATOM   4503  HE2 PHE B 612     201.843 178.889 212.131  1.00  0.00           H  
ATOM   4504  HZ  PHE B 612     203.097 180.070 213.914  1.00  0.00           H  
ATOM   4505  N   GLY B 613     204.039 173.988 210.806  1.00 33.95           N  
ATOM   4506  CA  GLY B 613     202.927 173.148 211.232  1.00 33.95           C  
ATOM   4507  C   GLY B 613     203.372 171.932 212.023  1.00 33.95           C  
ATOM   4508  O   GLY B 613     202.698 171.514 212.973  1.00 33.95           O  
ATOM   4509  H   GLY B 613     204.299 173.978 209.830  1.00  0.00           H  
ATOM   4510  HA3 GLY B 613     202.401 172.800 210.345  1.00  0.00           H  
ATOM   4511  HA2 GLY B 613     202.209 173.731 211.811  1.00  0.00           H  
ATOM   4512  N   ILE B 614     204.513 171.349 211.644  1.00 33.12           N  
ATOM   4513  CA  ILE B 614     205.105 170.249 212.397  1.00 33.12           C  
ATOM   4514  C   ILE B 614     205.538 170.724 213.781  1.00 33.12           C  
ATOM   4515  O   ILE B 614     205.384 170.002 214.775  1.00 33.12           O  
ATOM   4516  CB  ILE B 614     206.276 169.654 211.586  1.00 33.12           C  
ATOM   4517  CG1 ILE B 614     205.747 169.027 210.293  1.00 33.12           C  
ATOM   4518  CG2 ILE B 614     207.062 168.626 212.396  1.00 33.12           C  
ATOM   4519  CD1 ILE B 614     206.763 168.200 209.524  1.00 33.12           C  
ATOM   4520  H   ILE B 614     205.024 171.692 210.842  1.00  0.00           H  
ATOM   4521  HA  ILE B 614     204.346 169.475 212.537  1.00  0.00           H  
ATOM   4522  HB  ILE B 614     206.964 170.456 211.324  1.00  0.00           H  
ATOM   4523 HG13 ILE B 614     205.339 169.789 209.632  1.00  0.00           H  
ATOM   4524 HG12 ILE B 614     204.908 168.372 210.531  1.00  0.00           H  
ATOM   4525 HG21 ILE B 614     207.900 168.211 211.839  1.00  0.00           H  
ATOM   4526 HG22 ILE B 614     207.516 169.051 213.291  1.00  0.00           H  
ATOM   4527 HG23 ILE B 614     206.426 167.796 212.707  1.00  0.00           H  
ATOM   4528 HD11 ILE B 614     206.434 168.052 208.496  1.00  0.00           H  
ATOM   4529 HD12 ILE B 614     207.734 168.694 209.484  1.00  0.00           H  
ATOM   4530 HD13 ILE B 614     206.894 167.211 209.963  1.00  0.00           H  
ATOM   4531  N   ALA B 615     206.015 171.964 213.884  1.00 30.26           N  
ATOM   4532  CA  ALA B 615     206.389 172.518 215.174  1.00 30.26           C  
ATOM   4533  C   ALA B 615     205.186 172.900 216.023  1.00 30.26           C  
ATOM   4534  O   ALA B 615     205.304 172.927 217.248  1.00 30.26           O  
ATOM   4535  CB  ALA B 615     207.284 173.742 214.982  1.00 30.26           C  
ATOM   4536  H   ALA B 615     206.148 172.546 213.067  1.00  0.00           H  
ATOM   4537  HA  ALA B 615     206.969 171.777 215.729  1.00  0.00           H  
ATOM   4538  HB1 ALA B 615     207.583 174.172 215.939  1.00  0.00           H  
ATOM   4539  HB2 ALA B 615     208.197 173.476 214.449  1.00  0.00           H  
ATOM   4540  HB3 ALA B 615     206.783 174.523 214.409  1.00  0.00           H  
ATOM   4541  N   LEU B 616     204.036 173.186 215.413  1.00 30.03           N  
ATOM   4542  CA  LEU B 616     202.840 173.477 216.197  1.00 30.03           C  
ATOM   4543  C   LEU B 616     202.006 172.250 216.541  1.00 30.03           C  
ATOM   4544  O   LEU B 616     201.153 172.338 217.429  1.00 30.03           O  
ATOM   4545  CB  LEU B 616     201.936 174.483 215.478  1.00 30.03           C  
ATOM   4546  CG  LEU B 616     202.289 175.961 215.593  1.00 30.03           C  
ATOM   4547  CD1 LEU B 616     201.323 176.775 214.765  1.00 30.03           C  
ATOM   4548  CD2 LEU B 616     202.247 176.400 217.041  1.00 30.03           C  
ATOM   4549  H   LEU B 616     203.963 173.201 214.405  1.00  0.00           H  
ATOM   4550  HA  LEU B 616     203.113 173.913 217.159  1.00  0.00           H  
ATOM   4551  HB3 LEU B 616     200.908 174.386 215.834  1.00  0.00           H  
ATOM   4552  HB2 LEU B 616     201.885 174.208 214.422  1.00  0.00           H  
ATOM   4553  HG  LEU B 616     203.296 176.122 215.203  1.00  0.00           H  
ATOM   4554 HD11 LEU B 616     201.409 177.843 214.969  1.00  0.00           H  
ATOM   4555 HD12 LEU B 616     201.521 176.637 213.702  1.00  0.00           H  
ATOM   4556 HD13 LEU B 616     200.286 176.488 214.943  1.00  0.00           H  
ATOM   4557 HD21 LEU B 616     201.701 177.334 217.174  1.00  0.00           H  
ATOM   4558 HD22 LEU B 616     201.763 175.672 217.693  1.00  0.00           H  
ATOM   4559 HD23 LEU B 616     203.255 176.563 217.424  1.00  0.00           H  
ATOM   4560  N   THR B 617     202.211 171.121 215.864  1.00 30.25           N  
ATOM   4561  CA  THR B 617     201.488 169.910 216.244  1.00 30.25           C  
ATOM   4562  C   THR B 617     202.042 169.301 217.535  1.00 30.25           C  
ATOM   4563  O   THR B 617     201.273 168.804 218.374  1.00 30.25           O  
ATOM   4564  CB  THR B 617     201.536 168.905 215.086  1.00 30.25           C  
ATOM   4565  OG1 THR B 617     200.931 169.490 213.927  1.00 30.25           O  
ATOM   4566  CG2 THR B 617     200.785 167.627 215.414  1.00 30.25           C  
ATOM   4567  H   THR B 617     202.888 171.066 215.116  1.00  0.00           H  
ATOM   4568  HA  THR B 617     200.437 170.155 216.417  1.00  0.00           H  
ATOM   4569  HB  THR B 617     202.571 168.664 214.835  1.00  0.00           H  
ATOM   4570  HG1 THR B 617     201.467 170.239 213.644  1.00  0.00           H  
ATOM   4571 HG21 THR B 617     200.716 166.985 214.535  1.00  0.00           H  
ATOM   4572 HG22 THR B 617     201.281 167.041 216.188  1.00  0.00           H  
ATOM   4573 HG23 THR B 617     199.767 167.835 215.747  1.00  0.00           H  
ATOM   4574  N   LEU B 618     203.356 169.394 217.748  1.00 29.39           N  
ATOM   4575  CA  LEU B 618     203.968 168.758 218.909  1.00 29.39           C  
ATOM   4576  C   LEU B 618     203.636 169.478 220.212  1.00 29.39           C  
ATOM   4577  O   LEU B 618     203.543 168.830 221.258  1.00 29.39           O  
ATOM   4578  CB  LEU B 618     205.486 168.671 218.729  1.00 29.39           C  
ATOM   4579  CG  LEU B 618     206.072 167.916 217.530  1.00 29.39           C  
ATOM   4580  CD1 LEU B 618     207.491 167.482 217.843  1.00 29.39           C  
ATOM   4581  CD2 LEU B 618     205.242 166.697 217.149  1.00 29.39           C  
ATOM   4582  H   LEU B 618     203.968 169.830 217.072  1.00  0.00           H  
ATOM   4583  HA  LEU B 618     203.573 167.745 219.001  1.00  0.00           H  
ATOM   4584  HB3 LEU B 618     205.859 168.187 219.635  1.00  0.00           H  
ATOM   4585  HB2 LEU B 618     205.917 169.674 218.744  1.00  0.00           H  
ATOM   4586  HG  LEU B 618     206.099 168.590 216.678  1.00  0.00           H  
ATOM   4587 HD11 LEU B 618     208.155 167.732 217.015  1.00  0.00           H  
ATOM   4588 HD12 LEU B 618     207.900 167.974 218.726  1.00  0.00           H  
ATOM   4589 HD13 LEU B 618     207.575 166.407 218.010  1.00  0.00           H  
ATOM   4590 HD21 LEU B 618     205.810 166.003 216.528  1.00  0.00           H  
ATOM   4591 HD22 LEU B 618     204.902 166.143 218.025  1.00  0.00           H  
ATOM   4592 HD23 LEU B 618     204.364 166.986 216.570  1.00  0.00           H  
ATOM   4593  N   PHE B 619     203.422 170.797 220.172  1.00 30.98           N  
ATOM   4594  CA  PHE B 619     202.983 171.508 221.369  1.00 30.98           C  
ATOM   4595  C   PHE B 619     201.531 171.215 221.728  1.00 30.98           C  
ATOM   4596  O   PHE B 619     201.117 171.506 222.853  1.00 30.98           O  
ATOM   4597  CB  PHE B 619     203.177 173.015 221.203  1.00 30.98           C  
ATOM   4598  CG  PHE B 619     204.594 173.470 221.396  1.00 30.98           C  
ATOM   4599  CD1 PHE B 619     205.493 173.455 220.345  1.00 30.98           C  
ATOM   4600  CD2 PHE B 619     205.024 173.925 222.632  1.00 30.98           C  
ATOM   4601  CE1 PHE B 619     206.799 173.876 220.520  1.00 30.98           C  
ATOM   4602  CE2 PHE B 619     206.329 174.348 222.816  1.00 30.98           C  
ATOM   4603  CZ  PHE B 619     207.216 174.324 221.757  1.00 30.98           C  
ATOM   4604  H   PHE B 619     203.501 171.318 219.310  1.00  0.00           H  
ATOM   4605  HA  PHE B 619     203.583 171.190 222.225  1.00  0.00           H  
ATOM   4606  HB3 PHE B 619     202.556 173.569 221.911  1.00  0.00           H  
ATOM   4607  HB2 PHE B 619     202.835 173.330 220.215  1.00  0.00           H  
ATOM   4608  HD1 PHE B 619     205.145 173.061 219.423  1.00  0.00           H  
ATOM   4609  HD2 PHE B 619     204.339 173.947 223.467  1.00  0.00           H  
ATOM   4610  HE1 PHE B 619     207.491 173.844 219.691  1.00  0.00           H  
ATOM   4611  HE2 PHE B 619     206.653 174.697 223.786  1.00  0.00           H  
ATOM   4612  HZ  PHE B 619     208.236 174.652 221.898  1.00  0.00           H  
ATOM   4613  N   ALA B 620     200.747 170.657 220.806  1.00 26.35           N  
ATOM   4614  CA  ALA B 620     199.399 170.202 221.110  1.00 26.35           C  
ATOM   4615  C   ALA B 620     199.338 168.713 221.409  1.00 26.35           C  
ATOM   4616  O   ALA B 620     198.308 168.231 221.885  1.00 26.35           O  
ATOM   4617  CB  ALA B 620     198.455 170.531 219.953  1.00 26.35           C  
ATOM   4618  H   ALA B 620     201.103 170.450 219.883  1.00  0.00           H  
ATOM   4619  HA  ALA B 620     198.998 170.715 221.986  1.00  0.00           H  
ATOM   4620  HB1 ALA B 620     197.426 170.248 220.179  1.00  0.00           H  
ATOM   4621  HB2 ALA B 620     198.454 171.601 219.741  1.00  0.00           H  
ATOM   4622  HB3 ALA B 620     198.748 170.018 219.036  1.00  0.00           H  
ATOM   4623  N   VAL B 621     200.412 167.978 221.138  1.00 27.12           N  
ATOM   4624  CA  VAL B 621     200.492 166.572 221.528  1.00 27.12           C  
ATOM   4625  C   VAL B 621     201.066 166.479 222.941  1.00 27.12           C  
ATOM   4626  O   VAL B 621     200.621 165.658 223.761  1.00 27.12           O  
ATOM   4627  CB  VAL B 621     201.322 165.778 220.499  1.00 27.12           C  
ATOM   4628  CG1 VAL B 621     201.591 164.372 220.960  1.00 27.12           C  
ATOM   4629  CG2 VAL B 621     200.578 165.715 219.183  1.00 27.12           C  
ATOM   4630  H   VAL B 621     201.226 168.391 220.706  1.00  0.00           H  
ATOM   4631  HA  VAL B 621     199.497 166.121 221.556  1.00  0.00           H  
ATOM   4632  HB  VAL B 621     202.274 166.284 220.335  1.00  0.00           H  
ATOM   4633 HG11 VAL B 621     202.037 163.772 220.166  1.00  0.00           H  
ATOM   4634 HG12 VAL B 621     202.282 164.332 221.802  1.00  0.00           H  
ATOM   4635 HG13 VAL B 621     200.655 163.900 221.247  1.00  0.00           H  
ATOM   4636 HG21 VAL B 621     201.212 165.312 218.393  1.00  0.00           H  
ATOM   4637 HG22 VAL B 621     199.701 165.071 219.258  1.00  0.00           H  
ATOM   4638 HG23 VAL B 621     200.215 166.681 218.845  1.00  0.00           H  
ATOM   4639  N   LEU B 622     202.030 167.358 223.242  1.00 27.71           N  
ATOM   4640  CA  LEU B 622     202.630 167.414 224.572  1.00 27.71           C  
ATOM   4641  C   LEU B 622     201.611 167.812 225.636  1.00 27.71           C  
ATOM   4642  O   LEU B 622     201.661 167.314 226.765  1.00 27.71           O  
ATOM   4643  CB  LEU B 622     203.806 168.390 224.564  1.00 27.71           C  
ATOM   4644  CG  LEU B 622     204.549 168.632 225.877  1.00 27.71           C  
ATOM   4645  CD1 LEU B 622     205.256 167.367 226.325  1.00 27.71           C  
ATOM   4646  CD2 LEU B 622     205.530 169.783 225.733  1.00 27.71           C  
ATOM   4647  H   LEU B 622     202.384 168.002 222.546  1.00  0.00           H  
ATOM   4648  HA  LEU B 622     202.999 166.416 224.817  1.00  0.00           H  
ATOM   4649  HB3 LEU B 622     203.427 169.350 224.206  1.00  0.00           H  
ATOM   4650  HB2 LEU B 622     204.525 168.071 223.808  1.00  0.00           H  
ATOM   4651  HG  LEU B 622     203.842 168.933 226.650  1.00  0.00           H  
ATOM   4652 HD11 LEU B 622     206.311 167.532 226.544  1.00  0.00           H  
ATOM   4653 HD12 LEU B 622     204.803 166.980 227.238  1.00  0.00           H  
ATOM   4654 HD13 LEU B 622     205.211 166.569 225.583  1.00  0.00           H  
ATOM   4655 HD21 LEU B 622     205.727 170.245 226.701  1.00  0.00           H  
ATOM   4656 HD22 LEU B 622     206.486 169.458 225.320  1.00  0.00           H  
ATOM   4657 HD23 LEU B 622     205.148 170.567 225.078  1.00  0.00           H  
ATOM   4658  N   GLY B 623     200.668 168.693 225.287  1.00 26.72           N  
ATOM   4659  CA  GLY B 623     199.615 169.055 226.225  1.00 26.72           C  
ATOM   4660  C   GLY B 623     198.694 167.896 226.564  1.00 26.72           C  
ATOM   4661  O   GLY B 623     198.284 167.733 227.717  1.00 26.72           O  
ATOM   4662  H   GLY B 623     200.651 169.095 224.361  1.00  0.00           H  
ATOM   4663  HA3 GLY B 623     199.020 169.846 225.773  1.00  0.00           H  
ATOM   4664  HA2 GLY B 623     200.046 169.470 227.138  1.00  0.00           H  
ATOM   4665  N   ILE B 624     198.376 167.066 225.569  1.00 26.63           N  
ATOM   4666  CA  ILE B 624     197.535 165.894 225.797  1.00 26.63           C  
ATOM   4667  C   ILE B 624     198.260 164.863 226.659  1.00 26.63           C  
ATOM   4668  O   ILE B 624     197.686 164.320 227.615  1.00 26.63           O  
ATOM   4669  CB  ILE B 624     197.086 165.309 224.446  1.00 26.63           C  
ATOM   4670  CG1 ILE B 624     196.215 166.326 223.706  1.00 26.63           C  
ATOM   4671  CG2 ILE B 624     196.351 163.997 224.630  1.00 26.63           C  
ATOM   4672  CD1 ILE B 624     195.718 165.855 222.362  1.00 26.63           C  
ATOM   4673  H   ILE B 624     198.733 167.210 224.635  1.00  0.00           H  
ATOM   4674  HA  ILE B 624     196.644 166.210 226.344  1.00  0.00           H  
ATOM   4675  HB  ILE B 624     197.968 165.115 223.834  1.00  0.00           H  
ATOM   4676 HG13 ILE B 624     196.737 167.272 223.578  1.00  0.00           H  
ATOM   4677 HG12 ILE B 624     195.347 166.564 224.323  1.00  0.00           H  
ATOM   4678 HG21 ILE B 624     196.021 163.586 223.677  1.00  0.00           H  
ATOM   4679 HG22 ILE B 624     196.970 163.216 225.070  1.00  0.00           H  
ATOM   4680 HG23 ILE B 624     195.467 164.114 225.250  1.00  0.00           H  
ATOM   4681 HD11 ILE B 624     195.488 166.706 221.720  1.00  0.00           H  
ATOM   4682 HD12 ILE B 624     196.464 165.251 221.845  1.00  0.00           H  
ATOM   4683 HD13 ILE B 624     194.806 165.264 222.458  1.00  0.00           H  
ATOM   4684  N   PHE B 625     199.535 164.596 226.365  1.00 29.41           N  
ATOM   4685  CA  PHE B 625     200.279 163.666 227.213  1.00 29.41           C  
ATOM   4686  C   PHE B 625     200.753 164.261 228.535  1.00 29.41           C  
ATOM   4687  O   PHE B 625     201.293 163.517 229.360  1.00 29.41           O  
ATOM   4688  CB  PHE B 625     201.457 163.048 226.457  1.00 29.41           C  
ATOM   4689  CG  PHE B 625     201.037 162.119 225.354  1.00 29.41           C  
ATOM   4690  CD1 PHE B 625     200.670 160.816 225.657  1.00 29.41           C  
ATOM   4691  CD2 PHE B 625     200.985 162.531 224.039  1.00 29.41           C  
ATOM   4692  CE1 PHE B 625     200.273 159.939 224.666  1.00 29.41           C  
ATOM   4693  CE2 PHE B 625     200.582 161.655 223.041  1.00 29.41           C  
ATOM   4694  CZ  PHE B 625     200.229 160.361 223.356  1.00 29.41           C  
ATOM   4695  H   PHE B 625     200.009 165.027 225.582  1.00  0.00           H  
ATOM   4696  HA  PHE B 625     199.633 162.829 227.489  1.00  0.00           H  
ATOM   4697  HB3 PHE B 625     202.110 162.489 227.129  1.00  0.00           H  
ATOM   4698  HB2 PHE B 625     202.077 163.841 226.034  1.00  0.00           H  
ATOM   4699  HD1 PHE B 625     200.696 160.475 226.682  1.00  0.00           H  
ATOM   4700  HD2 PHE B 625     201.335 163.504 223.767  1.00  0.00           H  
ATOM   4701  HE1 PHE B 625     199.996 158.926 224.918  1.00  0.00           H  
ATOM   4702  HE2 PHE B 625     200.567 161.953 222.007  1.00  0.00           H  
ATOM   4703  HZ  PHE B 625     199.924 159.678 222.577  1.00  0.00           H  
ATOM   4704  N   LEU B 626     200.578 165.559 228.768  1.00 27.61           N  
ATOM   4705  CA  LEU B 626     200.707 166.071 230.128  1.00 27.61           C  
ATOM   4706  C   LEU B 626     199.389 166.063 230.890  1.00 27.61           C  
ATOM   4707  O   LEU B 626     199.399 165.947 232.119  1.00 27.61           O  
ATOM   4708  CB  LEU B 626     201.282 167.488 230.128  1.00 27.61           C  
ATOM   4709  CG  LEU B 626     202.784 167.623 229.886  1.00 27.61           C  
ATOM   4710  CD1 LEU B 626     203.213 169.064 230.062  1.00 27.61           C  
ATOM   4711  CD2 LEU B 626     203.564 166.716 230.817  1.00 27.61           C  
ATOM   4712  H   LEU B 626     200.209 166.179 228.060  1.00  0.00           H  
ATOM   4713  HA  LEU B 626     201.362 165.444 230.730  1.00  0.00           H  
ATOM   4714  HB3 LEU B 626     201.080 167.945 231.100  1.00  0.00           H  
ATOM   4715  HB2 LEU B 626     200.738 168.101 229.407  1.00  0.00           H  
ATOM   4716  HG  LEU B 626     203.012 167.319 228.866  1.00  0.00           H  
ATOM   4717 HD11 LEU B 626     203.713 169.425 229.163  1.00  0.00           H  
ATOM   4718 HD12 LEU B 626     202.369 169.732 230.239  1.00  0.00           H  
ATOM   4719 HD13 LEU B 626     203.903 169.209 230.893  1.00  0.00           H  
ATOM   4720 HD21 LEU B 626     204.568 167.091 231.015  1.00  0.00           H  
ATOM   4721 HD22 LEU B 626     203.072 166.592 231.783  1.00  0.00           H  
ATOM   4722 HD23 LEU B 626     203.690 165.727 230.375  1.00  0.00           H  
ATOM   4723  N   THR B 627     198.254 166.194 230.198  1.00 26.82           N  
ATOM   4724  CA  THR B 627     196.969 166.089 230.883  1.00 26.82           C  
ATOM   4725  C   THR B 627     196.653 164.645 231.252  1.00 26.82           C  
ATOM   4726  O   THR B 627     196.068 164.384 232.314  1.00 26.82           O  
ATOM   4727  CB  THR B 627     195.860 166.674 230.011  1.00 26.82           C  
ATOM   4728  OG1 THR B 627     196.324 167.883 229.402  1.00 26.82           O  
ATOM   4729  CG2 THR B 627     194.634 166.986 230.839  1.00 26.82           C  
ATOM   4730  H   THR B 627     198.256 166.309 229.194  1.00  0.00           H  
ATOM   4731  HA  THR B 627     197.011 166.671 231.807  1.00  0.00           H  
ATOM   4732  HB  THR B 627     195.597 165.985 229.207  1.00  0.00           H  
ATOM   4733  HG1 THR B 627     197.053 167.688 228.802  1.00  0.00           H  
ATOM   4734 HG21 THR B 627     193.859 167.446 230.224  1.00  0.00           H  
ATOM   4735 HG22 THR B 627     194.197 166.095 231.289  1.00  0.00           H  
ATOM   4736 HG23 THR B 627     194.873 167.692 231.634  1.00  0.00           H  
ATOM   4737  N   ALA B 628     197.083 163.693 230.427  1.00 27.81           N  
ATOM   4738  CA  ALA B 628     196.859 162.283 230.710  1.00 27.81           C  
ATOM   4739  C   ALA B 628     197.832 161.729 231.741  1.00 27.81           C  
ATOM   4740  O   ALA B 628     197.684 160.574 232.150  1.00 27.81           O  
ATOM   4741  CB  ALA B 628     196.951 161.465 229.421  1.00 27.81           C  
ATOM   4742  H   ALA B 628     197.550 163.926 229.560  1.00  0.00           H  
ATOM   4743  HA  ALA B 628     195.849 162.149 231.104  1.00  0.00           H  
ATOM   4744  HB1 ALA B 628     196.735 160.410 229.595  1.00  0.00           H  
ATOM   4745  HB2 ALA B 628     196.233 161.824 228.683  1.00  0.00           H  
ATOM   4746  HB3 ALA B 628     197.943 161.534 228.973  1.00  0.00           H  
ATOM   4747  N   PHE B 629     198.812 162.519 232.175  1.00 27.71           N  
ATOM   4748  CA  PHE B 629     199.629 162.173 233.329  1.00 27.71           C  
ATOM   4749  C   PHE B 629     199.002 162.663 234.625  1.00 27.71           C  
ATOM   4750  O   PHE B 629     199.014 161.937 235.625  1.00 27.71           O  
ATOM   4751  CB  PHE B 629     201.037 162.756 233.179  1.00 27.71           C  
ATOM   4752  CG  PHE B 629     201.933 162.502 234.362  1.00 27.71           C  
ATOM   4753  CD1 PHE B 629     202.526 161.264 234.547  1.00 27.71           C  
ATOM   4754  CD2 PHE B 629     202.206 163.514 235.274  1.00 27.71           C  
ATOM   4755  CE1 PHE B 629     203.354 161.032 235.631  1.00 27.71           C  
ATOM   4756  CE2 PHE B 629     203.030 163.287 236.358  1.00 27.71           C  
ATOM   4757  CZ  PHE B 629     203.605 162.045 236.536  1.00 27.71           C  
ATOM   4758  H   PHE B 629     198.923 163.448 231.794  1.00  0.00           H  
ATOM   4759  HA  PHE B 629     199.741 161.089 233.405  1.00  0.00           H  
ATOM   4760  HB3 PHE B 629     200.984 163.830 232.991  1.00  0.00           H  
ATOM   4761  HB2 PHE B 629     201.513 162.328 232.296  1.00  0.00           H  
ATOM   4762  HD1 PHE B 629     202.336 160.466 233.844  1.00  0.00           H  
ATOM   4763  HD2 PHE B 629     201.760 164.490 235.146  1.00  0.00           H  
ATOM   4764  HE1 PHE B 629     203.805 160.060 235.768  1.00  0.00           H  
ATOM   4765  HE2 PHE B 629     203.225 164.080 237.065  1.00  0.00           H  
ATOM   4766  HZ  PHE B 629     204.252 161.865 237.382  1.00  0.00           H  
ATOM   4767  N   VAL B 630     198.466 163.888 234.617  1.00 27.32           N  
ATOM   4768  CA  VAL B 630     197.751 164.417 235.776  1.00 27.32           C  
ATOM   4769  C   VAL B 630     196.517 163.574 236.066  1.00 27.32           C  
ATOM   4770  O   VAL B 630     196.218 163.260 237.227  1.00 27.32           O  
ATOM   4771  CB  VAL B 630     197.395 165.898 235.549  1.00 27.32           C  
ATOM   4772  CG1 VAL B 630     196.623 166.456 236.722  1.00 27.32           C  
ATOM   4773  CG2 VAL B 630     198.651 166.709 235.326  1.00 27.32           C  
ATOM   4774  H   VAL B 630     198.496 164.465 233.788  1.00  0.00           H  
ATOM   4775  HA  VAL B 630     198.412 164.349 236.644  1.00  0.00           H  
ATOM   4776  HB  VAL B 630     196.774 165.985 234.655  1.00  0.00           H  
ATOM   4777 HG11 VAL B 630     196.439 167.521 236.581  1.00  0.00           H  
ATOM   4778 HG12 VAL B 630     195.644 165.995 236.846  1.00  0.00           H  
ATOM   4779 HG13 VAL B 630     197.168 166.346 237.657  1.00  0.00           H  
ATOM   4780 HG21 VAL B 630     198.409 167.747 235.096  1.00  0.00           H  
ATOM   4781 HG22 VAL B 630     199.279 166.711 236.217  1.00  0.00           H  
ATOM   4782 HG23 VAL B 630     199.266 166.338 234.513  1.00  0.00           H  
ATOM   4783  N   LEU B 631     195.815 163.142 235.014  1.00 26.80           N  
ATOM   4784  CA  LEU B 631     194.707 162.212 235.196  1.00 26.80           C  
ATOM   4785  C   LEU B 631     195.157 160.843 235.692  1.00 26.80           C  
ATOM   4786  O   LEU B 631     194.421 160.217 236.457  1.00 26.80           O  
ATOM   4787  CB  LEU B 631     193.937 162.067 233.883  1.00 26.80           C  
ATOM   4788  CG  LEU B 631     192.548 161.432 233.893  1.00 26.80           C  
ATOM   4789  CD1 LEU B 631     191.626 162.140 234.860  1.00 26.80           C  
ATOM   4790  CD2 LEU B 631     191.962 161.466 232.495  1.00 26.80           C  
ATOM   4791  H   LEU B 631     196.056 163.417 234.070  1.00  0.00           H  
ATOM   4792  HA  LEU B 631     194.039 162.642 235.943  1.00  0.00           H  
ATOM   4793  HB3 LEU B 631     194.566 161.536 233.165  1.00  0.00           H  
ATOM   4794  HB2 LEU B 631     193.822 163.070 233.466  1.00  0.00           H  
ATOM   4795  HG  LEU B 631     192.647 160.391 234.197  1.00  0.00           H  
ATOM   4796 HD11 LEU B 631     190.575 161.947 234.639  1.00  0.00           H  
ATOM   4797 HD12 LEU B 631     191.796 161.801 235.883  1.00  0.00           H  
ATOM   4798 HD13 LEU B 631     191.767 163.217 234.830  1.00  0.00           H  
ATOM   4799 HD21 LEU B 631     191.685 160.462 232.172  1.00  0.00           H  
ATOM   4800 HD22 LEU B 631     191.066 162.084 232.425  1.00  0.00           H  
ATOM   4801 HD23 LEU B 631     192.663 161.853 231.754  1.00  0.00           H  
ATOM   4802  N   GLY B 632     196.373 160.412 235.372  1.00 26.85           N  
ATOM   4803  CA  GLY B 632     196.865 159.137 235.859  1.00 26.85           C  
ATOM   4804  C   GLY B 632     197.221 159.170 237.331  1.00 26.85           C  
ATOM   4805  O   GLY B 632     196.932 158.220 238.066  1.00 26.85           O  
ATOM   4806  H   GLY B 632     196.978 160.963 234.780  1.00  0.00           H  
ATOM   4807  HA3 GLY B 632     197.762 158.881 235.294  1.00  0.00           H  
ATOM   4808  HA2 GLY B 632     196.139 158.345 235.665  1.00  0.00           H  
ATOM   4809  N   VAL B 633     197.841 160.270 237.771  1.00 27.93           N  
ATOM   4810  CA  VAL B 633     198.092 160.462 239.202  1.00 27.93           C  
ATOM   4811  C   VAL B 633     196.782 160.623 239.968  1.00 27.93           C  
ATOM   4812  O   VAL B 633     196.647 160.126 241.091  1.00 27.93           O  
ATOM   4813  CB  VAL B 633     199.044 161.649 239.446  1.00 27.93           C  
ATOM   4814  CG1 VAL B 633     199.537 161.642 240.872  1.00 27.93           C  
ATOM   4815  CG2 VAL B 633     200.252 161.532 238.563  1.00 27.93           C  
ATOM   4816  H   VAL B 633     198.095 161.019 237.139  1.00  0.00           H  
ATOM   4817  HA  VAL B 633     198.578 159.559 239.580  1.00  0.00           H  
ATOM   4818  HB  VAL B 633     198.538 162.596 239.252  1.00  0.00           H  
ATOM   4819 HG11 VAL B 633     200.181 162.500 241.068  1.00  0.00           H  
ATOM   4820 HG12 VAL B 633     198.729 161.697 241.601  1.00  0.00           H  
ATOM   4821 HG13 VAL B 633     200.126 160.746 241.064  1.00  0.00           H  
ATOM   4822 HG21 VAL B 633     200.124 162.075 237.639  1.00  0.00           H  
ATOM   4823 HG22 VAL B 633     201.131 161.992 239.016  1.00  0.00           H  
ATOM   4824 HG23 VAL B 633     200.522 160.499 238.339  1.00  0.00           H  
ATOM   4825  N   PHE B 634     195.796 161.312 239.383  1.00 29.68           N  
ATOM   4826  CA  PHE B 634     194.524 161.489 240.082  1.00 29.68           C  
ATOM   4827  C   PHE B 634     193.734 160.185 240.187  1.00 29.68           C  
ATOM   4828  O   PHE B 634     193.047 159.960 241.189  1.00 29.68           O  
ATOM   4829  CB  PHE B 634     193.691 162.578 239.412  1.00 29.68           C  
ATOM   4830  CG  PHE B 634     193.844 163.930 240.048  1.00 29.68           C  
ATOM   4831  CD1 PHE B 634     195.095 164.501 240.211  1.00 29.68           C  
ATOM   4832  CD2 PHE B 634     192.733 164.621 240.503  1.00 29.68           C  
ATOM   4833  CE1 PHE B 634     195.235 165.743 240.807  1.00 29.68           C  
ATOM   4834  CE2 PHE B 634     192.867 165.862 241.100  1.00 29.68           C  
ATOM   4835  CZ  PHE B 634     194.120 166.422 241.249  1.00 29.68           C  
ATOM   4836  H   PHE B 634     195.910 161.742 238.474  1.00  0.00           H  
ATOM   4837  HA  PHE B 634     194.721 161.801 241.111  1.00  0.00           H  
ATOM   4838  HB3 PHE B 634     192.633 162.323 239.453  1.00  0.00           H  
ATOM   4839  HB2 PHE B 634     193.923 162.654 238.350  1.00  0.00           H  
ATOM   4840  HD1 PHE B 634     195.979 163.985 239.868  1.00  0.00           H  
ATOM   4841  HD2 PHE B 634     191.744 164.198 240.394  1.00  0.00           H  
ATOM   4842  HE1 PHE B 634     196.216 166.179 240.924  1.00  0.00           H  
ATOM   4843  HE2 PHE B 634     191.991 166.390 241.447  1.00  0.00           H  
ATOM   4844  HZ  PHE B 634     194.227 167.391 241.713  1.00  0.00           H  
ATOM   4845  N   ILE B 635     193.813 159.312 239.180  1.00 31.36           N  
ATOM   4846  CA  ILE B 635     193.119 158.029 239.296  1.00 31.36           C  
ATOM   4847  C   ILE B 635     193.881 157.034 240.168  1.00 31.36           C  
ATOM   4848  O   ILE B 635     193.256 156.317 240.962  1.00 31.36           O  
ATOM   4849  CB  ILE B 635     192.819 157.459 237.895  1.00 31.36           C  
ATOM   4850  CG1 ILE B 635     191.868 158.387 237.139  1.00 31.36           C  
ATOM   4851  CG2 ILE B 635     192.202 156.068 237.953  1.00 31.36           C  
ATOM   4852  CD1 ILE B 635     191.720 158.050 235.676  1.00 31.36           C  
ATOM   4853  H   ILE B 635     194.345 159.503 238.340  1.00  0.00           H  
ATOM   4854  HA  ILE B 635     192.146 158.180 239.770  1.00  0.00           H  
ATOM   4855  HB  ILE B 635     193.757 157.399 237.339  1.00  0.00           H  
ATOM   4856 HG13 ILE B 635     192.169 159.430 237.215  1.00  0.00           H  
ATOM   4857 HG12 ILE B 635     190.883 158.351 237.606  1.00  0.00           H  
ATOM   4858 HG21 ILE B 635     191.958 155.687 236.963  1.00  0.00           H  
ATOM   4859 HG22 ILE B 635     192.878 155.329 238.382  1.00  0.00           H  
ATOM   4860 HG23 ILE B 635     191.285 156.062 238.543  1.00  0.00           H  
ATOM   4861 HD11 ILE B 635     191.228 158.867 235.148  1.00  0.00           H  
ATOM   4862 HD12 ILE B 635     192.687 157.883 235.201  1.00  0.00           H  
ATOM   4863 HD13 ILE B 635     191.104 157.165 235.520  1.00  0.00           H  
ATOM   4864  N   LYS B 636     195.212 157.017 240.116  1.00 32.66           N  
ATOM   4865  CA  LYS B 636     195.953 156.068 240.941  1.00 32.66           C  
ATOM   4866  C   LYS B 636     195.999 156.471 242.409  1.00 32.66           C  
ATOM   4867  O   LYS B 636     195.863 155.616 243.289  1.00 32.66           O  
ATOM   4868  CB  LYS B 636     197.382 155.905 240.419  1.00 32.66           C  
ATOM   4869  CG  LYS B 636     198.058 154.627 240.888  1.00 32.66           C  
ATOM   4870  CD  LYS B 636     199.547 154.642 240.590  1.00 32.66           C  
ATOM   4871  CE  LYS B 636     200.329 155.245 241.743  1.00 32.66           C  
ATOM   4872  NZ  LYS B 636     200.173 154.449 242.990  1.00 32.66           N1+
ATOM   4873  H   LYS B 636     195.732 157.612 239.483  1.00  0.00           H  
ATOM   4874  HA  LYS B 636     195.470 155.090 240.874  1.00  0.00           H  
ATOM   4875  HB3 LYS B 636     197.976 156.787 240.669  1.00  0.00           H  
ATOM   4876  HB2 LYS B 636     197.361 155.869 239.329  1.00  0.00           H  
ATOM   4877  HG3 LYS B 636     197.613 153.798 240.335  1.00  0.00           H  
ATOM   4878  HG2 LYS B 636     197.823 154.412 241.928  1.00  0.00           H  
ATOM   4879  HD3 LYS B 636     199.748 155.212 239.681  1.00  0.00           H  
ATOM   4880  HD2 LYS B 636     199.895 153.628 240.384  1.00  0.00           H  
ATOM   4881  HE3 LYS B 636     200.005 156.269 241.935  1.00  0.00           H  
ATOM   4882  HE2 LYS B 636     201.389 155.290 241.491  1.00  0.00           H  
ATOM   4883  HZ1 LYS B 636     199.198 154.422 243.253  1.00  0.00           H  
ATOM   4884  HZ2 LYS B 636     200.507 153.508 242.837  1.00  0.00           H  
ATOM   4885  HZ3 LYS B 636     200.706 154.880 243.732  1.00  0.00           H  
ATOM   4886  N   PHE B 637     196.176 157.758 242.692  1.00 35.74           N  
ATOM   4887  CA  PHE B 637     196.302 158.251 244.063  1.00 35.74           C  
ATOM   4888  C   PHE B 637     194.995 158.790 244.613  1.00 35.74           C  
ATOM   4889  O   PHE B 637     194.996 159.763 245.371  1.00 35.74           O  
ATOM   4890  CB  PHE B 637     197.396 159.308 244.141  1.00 35.74           C  
ATOM   4891  CG  PHE B 637     198.766 158.745 244.357  1.00 35.74           C  
ATOM   4892  CD1 PHE B 637     199.860 159.276 243.697  1.00 35.74           C  
ATOM   4893  CD2 PHE B 637     198.963 157.692 245.234  1.00 35.74           C  
ATOM   4894  CE1 PHE B 637     201.122 158.764 243.898  1.00 35.74           C  
ATOM   4895  CE2 PHE B 637     200.225 157.173 245.442  1.00 35.74           C  
ATOM   4896  CZ  PHE B 637     201.306 157.710 244.772  1.00 35.74           C  
ATOM   4897  H   PHE B 637     196.266 158.444 241.953  1.00  0.00           H  
ATOM   4898  HA  PHE B 637     196.486 157.429 244.745  1.00  0.00           H  
ATOM   4899  HB3 PHE B 637     197.290 159.967 245.003  1.00  0.00           H  
ATOM   4900  HB2 PHE B 637     197.395 159.983 243.295  1.00  0.00           H  
ATOM   4901  HD1 PHE B 637     199.726 160.117 243.043  1.00  0.00           H  
ATOM   4902  HD2 PHE B 637     198.167 157.274 245.828  1.00  0.00           H  
ATOM   4903  HE1 PHE B 637     201.968 159.196 243.384  1.00  0.00           H  
ATOM   4904  HE2 PHE B 637     200.369 156.364 246.143  1.00  0.00           H  
ATOM   4905  HZ  PHE B 637     202.297 157.316 244.940  1.00  0.00           H  
ATOM   4906  N   ARG B 638     193.862 158.181 244.265  1.00 40.06           N  
ATOM   4907  CA  ARG B 638     192.593 158.543 244.883  1.00 40.06           C  
ATOM   4908  C   ARG B 638     192.533 158.005 246.317  1.00 40.06           C  
ATOM   4909  O   ARG B 638     193.506 157.457 246.839  1.00 40.06           O  
ATOM   4910  CB  ARG B 638     191.425 158.042 244.035  1.00 40.06           C  
ATOM   4911  CG  ARG B 638     191.235 156.539 244.025  1.00 40.06           C  
ATOM   4912  CD  ARG B 638     190.255 156.119 242.939  1.00 40.06           C  
ATOM   4913  NE  ARG B 638     189.946 154.693 242.995  1.00 40.06           N  
ATOM   4914  CZ  ARG B 638     190.715 153.734 242.488  1.00 40.06           C  
ATOM   4915  NH1 ARG B 638     191.848 154.035 241.869  1.00 40.06           N  
ATOM   4916  NH2 ARG B 638     190.345 152.466 242.594  1.00 40.06           N1+
ATOM   4917  H   ARG B 638     193.873 157.391 243.636  1.00  0.00           H  
ATOM   4918  HA  ARG B 638     192.516 159.632 244.925  1.00  0.00           H  
ATOM   4919  HB3 ARG B 638     191.563 158.401 243.013  1.00  0.00           H  
ATOM   4920  HB2 ARG B 638     190.500 158.505 244.378  1.00  0.00           H  
ATOM   4921  HG3 ARG B 638     190.884 156.187 244.997  1.00  0.00           H  
ATOM   4922  HG2 ARG B 638     192.197 156.054 243.856  1.00  0.00           H  
ATOM   4923  HD3 ARG B 638     190.630 156.390 241.951  1.00  0.00           H  
ATOM   4924  HD2 ARG B 638     189.324 156.677 243.049  1.00  0.00           H  
ATOM   4925  HE  ARG B 638     189.111 154.434 243.500  1.00  0.00           H  
ATOM   4926 HH12 ARG B 638     192.432 153.306 241.487  1.00  0.00           H  
ATOM   4927 HH11 ARG B 638     192.136 155.000 241.748  1.00  0.00           H  
ATOM   4928 HH22 ARG B 638     190.947 151.730 242.252  1.00  0.00           H  
ATOM   4929 HH21 ARG B 638     189.467 152.219 243.032  1.00  0.00           H  
ATOM   4930  N   ASN B 639     191.369 158.229 246.951  1.00 45.30           N  
ATOM   4931  CA  ASN B 639     191.005 158.118 248.374  1.00 45.30           C  
ATOM   4932  C   ASN B 639     192.173 158.465 249.301  1.00 45.30           C  
ATOM   4933  O   ASN B 639     192.529 157.710 250.212  1.00 45.30           O  
ATOM   4934  CB  ASN B 639     190.305 156.769 248.717  1.00 45.30           C
[truncated: 300,434 more chars]
